# Supplementary material for: Interspecies recombination in NSP3 gene in the first porcine rotavirus H in Russia identified using nanopore-based metagenomic sequencing
Source: Front Vet Sci. 2023 Dec 5;10:1302531. doi: 10.3389/fvets.2023.1302531 (PMC10728476; doi:10.3389/fvets.2023.1302531)
Supplement: Supplementary file 2 [file Data_Sheet_2.xls]

## Sheet: VP1
Species 1	Species 2	Dist	Std. Err
Porcine RVH OK.5.68 (MH230116.1 USA 2008)	Porcine RVH MN.9.65 (KU254592.2 USA 2008)	0.138364	0.00868702
Porcine RVH OK.5.68 (MH230116.1 USA 2008)	Porcine RVH VNM/14250 (KX362537.1 Vietnam 2012)	0.167822	0.0110613
Porcine RVH MN.9.65 (KU254592.2 USA 2008)	Porcine RVH VNM/14250 (KX362537.1 Vietnam 2012)	0.186616	0.0109736
Porcine RVH OK.5.68 (MH230116.1 USA 2008)	Porcine RVH MRC-DPRU1575 (KT962027.1 South Africa 2007)	0.156761	0.00969223
Porcine RVH MN.9.65 (KU254592.2 USA 2008)	Porcine RVH MRC-DPRU1575 (KT962027.1 South Africa 2007)	0.180988	0.0110305
Porcine RVH VNM/14250 (KX362537.1 Vietnam 2012)	Porcine RVH MRC-DPRU1575 (KT962027.1 South Africa 2007)	0.14638	0.00966381
Porcine RVH OK.5.68 (MH230116.1 USA 2008)	Porcine RVH SP-VC29 (MT644967.1 Spain 2017)	0.1715	0.0109058
Porcine RVH MN.9.65 (KU254592.2 USA 2008)	Porcine RVH SP-VC29 (MT644967.1 Spain 2017)	0.17846	0.0102576
Porcine RVH VNM/14250 (KX362537.1 Vietnam 2012)	Porcine RVH SP-VC29 (MT644967.1 Spain 2017)	0.176597	0.0105007
Porcine RVH MRC-DPRU1575 (KT962027.1 South Africa 2007)	Porcine RVH SP-VC29 (MT644967.1 Spain 2017)	0.156565	0.0100614
Porcine RVH OK.5.68 (MH230116.1 USA 2008)	Porcine RVH SP-VC18 (MT644965.1 Spain 2017)	0.16362	0.0103469
Porcine RVH MN.9.65 (KU254592.2 USA 2008)	Porcine RVH SP-VC18 (MT644965.1 Spain 2017)	0.120661	0.00754573
Porcine RVH VNM/14250 (KX362537.1 Vietnam 2012)	Porcine RVH SP-VC18 (MT644965.1 Spain 2017)	0.174868	0.0122159
Porcine RVH MRC-DPRU1575 (KT962027.1 South Africa 2007)	Porcine RVH SP-VC18 (MT644965.1 Spain 2017)	0.162139	0.00957563
Porcine RVH SP-VC29 (MT644967.1 Spain 2017)	Porcine RVH SP-VC18 (MT644965.1 Spain 2017)	0.108504	0.00686589
Porcine RVH OK.5.68 (MH230116.1 USA 2008)	Porcine RVH SP-VC19 (MT644966.1 Spain 2017)	0.153279	0.0100883
Porcine RVH MN.9.65 (KU254592.2 USA 2008)	Porcine RVH SP-VC19 (MT644966.1 Spain 2017)	0.119762	0.00788453
Porcine RVH VNM/14250 (KX362537.1 Vietnam 2012)	Porcine RVH SP-VC19 (MT644966.1 Spain 2017)	0.171788	0.0112189
Porcine RVH MRC-DPRU1575 (KT962027.1 South Africa 2007)	Porcine RVH SP-VC19 (MT644966.1 Spain 2017)	0.157407	0.0094481
Porcine RVH SP-VC29 (MT644967.1 Spain 2017)	Porcine RVH SP-VC19 (MT644966.1 Spain 2017)	0.146994	0.00857567
Porcine RVH SP-VC18 (MT644965.1 Spain 2017)	Porcine RVH SP-VC19 (MT644966.1 Spain 2017)	0.0524479	0.00421194
Porcine RVH OK.5.68 (MH230116.1 USA 2008)	Porcine RVH NGS-9 (LC416249.1 Japan 2013)	0.15888	0.00959452
Porcine RVH MN.9.65 (KU254592.2 USA 2008)	Porcine RVH NGS-9 (LC416249.1 Japan 2013)	0.184146	0.00948904
Porcine RVH VNM/14250 (KX362537.1 Vietnam 2012)	Porcine RVH NGS-9 (LC416249.1 Japan 2013)	0.217338	0.0133249
Porcine RVH MRC-DPRU1575 (KT962027.1 South Africa 2007)	Porcine RVH NGS-9 (LC416249.1 Japan 2013)	0.210724	0.0133798
Porcine RVH SP-VC29 (MT644967.1 Spain 2017)	Porcine RVH NGS-9 (LC416249.1 Japan 2013)	0.198406	0.0120894
Porcine RVH SP-VC18 (MT644965.1 Spain 2017)	Porcine RVH NGS-9 (LC416249.1 Japan 2013)	0.204712	0.0117499
Porcine RVH SP-VC19 (MT644966.1 Spain 2017)	Porcine RVH NGS-9 (LC416249.1 Japan 2013)	0.210127	0.0120362
Porcine RVH OK.5.68 (MH230116.1 USA 2008)	Porcine RVH VNM/14176 (KX362548.1 Vietnam 2012)	0.172239	0.0107029
Porcine RVH MN.9.65 (KU254592.2 USA 2008)	Porcine RVH VNM/14176 (KX362548.1 Vietnam 2012)	0.190655	0.0116157
Porcine RVH VNM/14250 (KX362537.1 Vietnam 2012)	Porcine RVH VNM/14176 (KX362548.1 Vietnam 2012)	0.0627487	0.00504125
Porcine RVH MRC-DPRU1575 (KT962027.1 South Africa 2007)	Porcine RVH VNM/14176 (KX362548.1 Vietnam 2012)	0.152692	0.00951799
Porcine RVH SP-VC29 (MT644967.1 Spain 2017)	Porcine RVH VNM/14176 (KX362548.1 Vietnam 2012)	0.173631	0.00978572
Porcine RVH SP-VC18 (MT644965.1 Spain 2017)	Porcine RVH VNM/14176 (KX362548.1 Vietnam 2012)	0.175327	0.0115708
Porcine RVH SP-VC19 (MT644966.1 Spain 2017)	Porcine RVH VNM/14176 (KX362548.1 Vietnam 2012)	0.178555	0.0115392
Porcine RVH NGS-9 (LC416249.1 Japan 2013)	Porcine RVH VNM/14176 (KX362548.1 Vietnam 2012)	0.211405	0.0127156
Porcine RVH OK.5.68 (MH230116.1 USA 2008)	Porcine RVH SP-VC36 (MT644968.1 Spain 2017)	0.171801	0.0101341
Porcine RVH MN.9.65 (KU254592.2 USA 2008)	Porcine RVH SP-VC36 (MT644968.1 Spain 2017)	0.169543	0.00929881
Porcine RVH VNM/14250 (KX362537.1 Vietnam 2012)	Porcine RVH SP-VC36 (MT644968.1 Spain 2017)	0.182655	0.0115331
Porcine RVH MRC-DPRU1575 (KT962027.1 South Africa 2007)	Porcine RVH SP-VC36 (MT644968.1 Spain 2017)	0.155575	0.00998861
Porcine RVH SP-VC29 (MT644967.1 Spain 2017)	Porcine RVH SP-VC36 (MT644968.1 Spain 2017)	0.0705087	0.00594121
Porcine RVH SP-VC18 (MT644965.1 Spain 2017)	Porcine RVH SP-VC36 (MT644968.1 Spain 2017)	0.104739	0.00720893
Porcine RVH SP-VC19 (MT644966.1 Spain 2017)	Porcine RVH SP-VC36 (MT644968.1 Spain 2017)	0.142492	0.00841776
Porcine RVH NGS-9 (LC416249.1 Japan 2013)	Porcine RVH SP-VC36 (MT644968.1 Spain 2017)	0.207436	0.0123313
Porcine RVH VNM/14176 (KX362548.1 Vietnam 2012)	Porcine RVH SP-VC36 (MT644968.1 Spain 2017)	0.186074	0.0112054
Porcine RVH OK.5.68 (MH230116.1 USA 2008)	Porcine RVH NGS-18 (LC416269.1 Japan 2013)	0.14098	0.00966639
Porcine RVH MN.9.65 (KU254592.2 USA 2008)	Porcine RVH NGS-18 (LC416269.1 Japan 2013)	0.165389	0.00999884
Porcine RVH VNM/14250 (KX362537.1 Vietnam 2012)	Porcine RVH NGS-18 (LC416269.1 Japan 2013)	0.191477	0.0108554
Porcine RVH MRC-DPRU1575 (KT962027.1 South Africa 2007)	Porcine RVH NGS-18 (LC416269.1 Japan 2013)	0.187072	0.01084
Porcine RVH SP-VC29 (MT644967.1 Spain 2017)	Porcine RVH NGS-18 (LC416269.1 Japan 2013)	0.173209	0.00934971
Porcine RVH SP-VC18 (MT644965.1 Spain 2017)	Porcine RVH NGS-18 (LC416269.1 Japan 2013)	0.179034	0.0105155
Porcine RVH SP-VC19 (MT644966.1 Spain 2017)	Porcine RVH NGS-18 (LC416269.1 Japan 2013)	0.180671	0.0108975
Porcine RVH NGS-9 (LC416249.1 Japan 2013)	Porcine RVH NGS-18 (LC416269.1 Japan 2013)	0.184369	0.010735
Porcine RVH VNM/14176 (KX362548.1 Vietnam 2012)	Porcine RVH NGS-18 (LC416269.1 Japan 2013)	0.194357	0.0112123
Porcine RVH SP-VC36 (MT644968.1 Spain 2017)	Porcine RVH NGS-18 (LC416269.1 Japan 2013)	0.182049	0.0104032
Porcine RVH OK.5.68 (MH230116.1 USA 2008)	Porcine RVH VNM/12089 (KX362513.1 Vietnam 2012)	0.16558	0.0107155
Porcine RVH MN.9.65 (KU254592.2 USA 2008)	Porcine RVH VNM/12089 (KX362513.1 Vietnam 2012)	0.187207	0.0105631
Porcine RVH VNM/14250 (KX362537.1 Vietnam 2012)	Porcine RVH VNM/12089 (KX362513.1 Vietnam 2012)	0.0210987	0.00265112
Porcine RVH MRC-DPRU1575 (KT962027.1 South Africa 2007)	Porcine RVH VNM/12089 (KX362513.1 Vietnam 2012)	0.145852	0.00917061
Porcine RVH SP-VC29 (MT644967.1 Spain 2017)	Porcine RVH VNM/12089 (KX362513.1 Vietnam 2012)	0.173173	0.0104691
Porcine RVH SP-VC18 (MT644965.1 Spain 2017)	Porcine RVH VNM/12089 (KX362513.1 Vietnam 2012)	0.170877	0.0116157
Porcine RVH SP-VC19 (MT644966.1 Spain 2017)	Porcine RVH VNM/12089 (KX362513.1 Vietnam 2012)	0.171788	0.0104557
Porcine RVH NGS-9 (LC416249.1 Japan 2013)	Porcine RVH VNM/12089 (KX362513.1 Vietnam 2012)	0.219908	0.0136094
Porcine RVH VNM/14176 (KX362548.1 Vietnam 2012)	Porcine RVH VNM/12089 (KX362513.1 Vietnam 2012)	0.0603238	0.00505912
Porcine RVH SP-VC36 (MT644968.1 Spain 2017)	Porcine RVH VNM/12089 (KX362513.1 Vietnam 2012)	0.180312	0.0111666
Porcine RVH NGS-18 (LC416269.1 Japan 2013)	Porcine RVH VNM/12089 (KX362513.1 Vietnam 2012)	0.189337	0.0104468
Porcine RVH OK.5.68 (MH230116.1 USA 2008)	Porcine RVH VNM/12087 (KX362524.1 Vietnam 2012)	0.166481	0.0105188
Porcine RVH MN.9.65 (KU254592.2 USA 2008)	Porcine RVH VNM/12087 (KX362524.1 Vietnam 2012)	0.192328	0.0110997
Porcine RVH VNM/14250 (KX362537.1 Vietnam 2012)	Porcine RVH VNM/12087 (KX362524.1 Vietnam 2012)	0.0256456	0.00283826
Porcine RVH MRC-DPRU1575 (KT962027.1 South Africa 2007)	Porcine RVH VNM/12087 (KX362524.1 Vietnam 2012)	0.14461	0.00917413
Porcine RVH SP-VC29 (MT644967.1 Spain 2017)	Porcine RVH VNM/12087 (KX362524.1 Vietnam 2012)	0.175452	0.0105191
Porcine RVH SP-VC18 (MT644965.1 Spain 2017)	Porcine RVH VNM/12087 (KX362524.1 Vietnam 2012)	0.172925	0.0118888
Porcine RVH SP-VC19 (MT644966.1 Spain 2017)	Porcine RVH VNM/12087 (KX362524.1 Vietnam 2012)	0.174412	0.0108855
Porcine RVH NGS-9 (LC416249.1 Japan 2013)	Porcine RVH VNM/12087 (KX362524.1 Vietnam 2012)	0.221557	0.0133608
Porcine RVH VNM/14176 (KX362548.1 Vietnam 2012)	Porcine RVH VNM/12087 (KX362524.1 Vietnam 2012)	0.065932	0.00558254
Porcine RVH SP-VC36 (MT644968.1 Spain 2017)	Porcine RVH VNM/12087 (KX362524.1 Vietnam 2012)	0.181481	0.0112583
Porcine RVH NGS-18 (LC416269.1 Japan 2013)	Porcine RVH VNM/12087 (KX362524.1 Vietnam 2012)	0.190879	0.0108564
Porcine RVH VNM/12089 (KX362513.1 Vietnam 2012)	Porcine RVH VNM/12087 (KX362524.1 Vietnam 2012)	0.0128563	0.00192788
Porcine RVH OK.5.68 (MH230116.1 USA 2008)	Porcine RVH VNM/14254 (KX362558.1 Vietnam 2012)	0.171669	0.010702
Porcine RVH MN.9.65 (KU254592.2 USA 2008)	Porcine RVH VNM/14254 (KX362558.1 Vietnam 2012)	0.187085	0.0110063
Porcine RVH VNM/14250 (KX362537.1 Vietnam 2012)	Porcine RVH VNM/14254 (KX362558.1 Vietnam 2012)	0.0631549	0.00505499
Porcine RVH MRC-DPRU1575 (KT962027.1 South Africa 2007)	Porcine RVH VNM/14254 (KX362558.1 Vietnam 2012)	0.152153	0.00941634
Porcine RVH SP-VC29 (MT644967.1 Spain 2017)	Porcine RVH VNM/14254 (KX362558.1 Vietnam 2012)	0.174769	0.00988325
Porcine RVH SP-VC18 (MT644965.1 Spain 2017)	Porcine RVH VNM/14254 (KX362558.1 Vietnam 2012)	0.172469	0.0114288
Porcine RVH SP-VC19 (MT644966.1 Spain 2017)	Porcine RVH VNM/14254 (KX362558.1 Vietnam 2012)	0.174525	0.0113048
Porcine RVH NGS-9 (LC416249.1 Japan 2013)	Porcine RVH VNM/14254 (KX362558.1 Vietnam 2012)	0.208268	0.0126964
Porcine RVH VNM/14176 (KX362548.1 Vietnam 2012)	Porcine RVH VNM/14254 (KX362558.1 Vietnam 2012)	0.00886117	0.00174918
Porcine RVH SP-VC36 (MT644968.1 Spain 2017)	Porcine RVH VNM/14254 (KX362558.1 Vietnam 2012)	0.186668	0.0109717
Porcine RVH NGS-18 (LC416269.1 Japan 2013)	Porcine RVH VNM/14254 (KX362558.1 Vietnam 2012)	0.194961	0.0106966
Porcine RVH VNM/12089 (KX362513.1 Vietnam 2012)	Porcine RVH VNM/14254 (KX362558.1 Vietnam 2012)	0.0615336	0.00502577
Porcine RVH VNM/12087 (KX362524.1 Vietnam 2012)	Porcine RVH VNM/14254 (KX362558.1 Vietnam 2012)	0.0663424	0.00548109
Porcine RVH OK.5.68 (MH230116.1 USA 2008)	Porcine rotavirus SKA-1 (AB576629.1 Japan 1999)	0.119786	0.00735317
Porcine RVH MN.9.65 (KU254592.2 USA 2008)	Porcine rotavirus SKA-1 (AB576629.1 Japan 1999)	0.155332	0.00919354
Porcine RVH VNM/14250 (KX362537.1 Vietnam 2012)	Porcine rotavirus SKA-1 (AB576629.1 Japan 1999)	0.19682	0.0124017
Porcine RVH MRC-DPRU1575 (KT962027.1 South Africa 2007)	Porcine rotavirus SKA-1 (AB576629.1 Japan 1999)	0.180521	0.0115249
Porcine RVH SP-VC29 (MT644967.1 Spain 2017)	Porcine rotavirus SKA-1 (AB576629.1 Japan 1999)	0.182537	0.0115215
Porcine RVH SP-VC18 (MT644965.1 Spain 2017)	Porcine rotavirus SKA-1 (AB576629.1 Japan 1999)	0.173685	0.0106124
Porcine RVH SP-VC19 (MT644966.1 Spain 2017)	Porcine rotavirus SKA-1 (AB576629.1 Japan 1999)	0.175171	0.0108278
Porcine RVH NGS-9 (LC416249.1 Japan 2013)	Porcine rotavirus SKA-1 (AB576629.1 Japan 1999)	0.161908	0.00936096
Porcine RVH VNM/14176 (KX362548.1 Vietnam 2012)	Porcine rotavirus SKA-1 (AB576629.1 Japan 1999)	0.201594	0.0119097
Porcine RVH SP-VC36 (MT644968.1 Spain 2017)	Porcine rotavirus SKA-1 (AB576629.1 Japan 1999)	0.184604	0.0114301
Porcine RVH NGS-18 (LC416269.1 Japan 2013)	Porcine rotavirus SKA-1 (AB576629.1 Japan 1999)	0.14687	0.00874327
Porcine RVH VNM/12089 (KX362513.1 Vietnam 2012)	Porcine rotavirus SKA-1 (AB576629.1 Japan 1999)	0.19465	0.0116943
Porcine RVH VNM/12087 (KX362524.1 Vietnam 2012)	Porcine rotavirus SKA-1 (AB576629.1 Japan 1999)	0.188989	0.0116441
Porcine RVH VNM/14254 (KX362558.1 Vietnam 2012)	Porcine rotavirus SKA-1 (AB576629.1 Japan 1999)	0.192454	0.0114706
Porcine RVH MRC-DPRU1575 (KT962027 South Africa 2007)	Porcine RVH KLM-22 (OQ603403 Russia)	0.136649	0.00940639
Porcine RVH VNM/12089 (KX362513 Vietnam 2012)	Porcine RVH KLM-22 (OQ603403 Russia)	0.161116	0.0107164
Porcine RVH VNM/14250 (KX362537 Vietnam 2012)	Porcine RVH KLM-22 (OQ603403 Russia)	0.162778	0.010735
Porcine RVH VNM/12087 (KX362524 Vietnam 2012)	Porcine RVH KLM-22 (OQ603403 Russia)	0.163674	0.0109701
Porcine RVH VNM/14254 (KX362558 Vietnam 2012)	Porcine RVH KLM-22 (OQ603403 Russia)	0.169397	0.0120793
Porcine RVH OK.5.68 (MH230116 USA 2008)	Porcine RVH KLM-22 (OQ603403 Russia)	0.172022	0.0112021
Porcine RVH VNM/14176 (KX362548 Vietnam 2012)	Porcine RVH KLM-22 (OQ603403 Russia)	0.173385	0.0120471
Porcine RVH SP-VC36 (MT644968 Spain 2017)	Porcine RVH KLM-22 (OQ603403 Russia)	0.175443	0.0109553
Porcine RVH SP-VC29 (MT644967 Spain 2017)	Porcine RVH KLM-22 (OQ603403 Russia)	0.177171	0.0112224
Porcine RVH SP-VC19 (MT644966 Spain 2017)	Porcine RVH KLM-22 (OQ603403 Russia)	0.177283	0.0104989
Porcine RVH SP-VC18 (MT644965 Spain 2017)	Porcine RVH KLM-22 (OQ603403 Russia)	0.178672	0.0119046
Porcine rotavirus SKA-1 (AB576629 Japan 1999)	Porcine RVH KLM-22 (OQ603403 Russia)	0.183434	0.011331
Porcine RVH NGS-18 (LC416269 Japan 2013)	Porcine RVH KLM-22 (OQ603403 Russia)	0.184604	0.0108507
Porcine RVH MN.9.65 (KU254592 USA 2008)	Porcine RVH KLM-22 (OQ603403 Russia)	0.191477	0.0109824
Porcine RVH NGS-9 (LC416249 Japan 2013)	Porcine RVH KLM-22 (OQ603403 Russia)	0.221059	0.0133242

## Sheet: VP2
Species 1	Species 2	Dist	Std. Err
Porcine RVH SP-VC36 (MT644972.1 Spain 2017)	Porcine RVH SP-VC29 (MT644971.1 Spain 2017)	0.165542	0.0113505
Porcine RVH SP-VC36 (MT644972.1 Spain 2017)	Porcine RVH SP-VC18 (MT644969.1 Spain 2017)	0.17725	0.0116141
Porcine RVH SP-VC29 (MT644971.1 Spain 2017)	Porcine RVH SP-VC18 (MT644969.1 Spain 2017)	0.141915	0.0106773
Porcine RVH SP-VC36 (MT644972.1 Spain 2017)	Porcine RVH OK.5.68 (MH230117.1 USA 2008)	0.148324	0.0104683
Porcine RVH SP-VC29 (MT644971.1 Spain 2017)	Porcine RVH OK.5.68 (MH230117.1 USA 2008)	0.164795	0.0114813
Porcine RVH SP-VC18 (MT644969.1 Spain 2017)	Porcine RVH OK.5.68 (MH230117.1 USA 2008)	0.161227	0.00998664
Porcine RVH SP-VC36 (MT644972.1 Spain 2017)	Porcine RVH MN.9.65 (KU254591.2 USA 2008)	0.142569	0.00986146
Porcine RVH SP-VC29 (MT644971.1 Spain 2017)	Porcine RVH MN.9.65 (KU254591.2 USA 2008)	0.167491	0.0106892
Porcine RVH SP-VC18 (MT644969.1 Spain 2017)	Porcine RVH MN.9.65 (KU254591.2 USA 2008)	0.152434	0.00993114
Porcine RVH OK.5.68 (MH230117.1 USA 2008)	Porcine RVH MN.9.65 (KU254591.2 USA 2008)	0.0712301	0.00646348
Porcine RVH SP-VC36 (MT644972.1 Spain 2017)	Porcine RVH NGS-18 (LC416270.1 Japan 2013)	0.167974	0.0111745
Porcine RVH SP-VC29 (MT644971.1 Spain 2017)	Porcine RVH NGS-18 (LC416270.1 Japan 2013)	0.182379	0.0114243
Porcine RVH SP-VC18 (MT644969.1 Spain 2017)	Porcine RVH NGS-18 (LC416270.1 Japan 2013)	0.180334	0.011748
Porcine RVH OK.5.68 (MH230117.1 USA 2008)	Porcine RVH NGS-18 (LC416270.1 Japan 2013)	0.143935	0.0102051
Porcine RVH MN.9.65 (KU254591.2 USA 2008)	Porcine RVH NGS-18 (LC416270.1 Japan 2013)	0.152086	0.0109477
Porcine RVH SP-VC36 (MT644972.1 Spain 2017)	Porcine RVH NGS-17 (LC416260.1 Japan 2013)	0.165877	0.0111829
Porcine RVH SP-VC29 (MT644971.1 Spain 2017)	Porcine RVH NGS-17 (LC416260.1 Japan 2013)	0.183328	0.0113501
Porcine RVH SP-VC18 (MT644969.1 Spain 2017)	Porcine RVH NGS-17 (LC416260.1 Japan 2013)	0.178166	0.0116374
Porcine RVH OK.5.68 (MH230117.1 USA 2008)	Porcine RVH NGS-17 (LC416260.1 Japan 2013)	0.141968	0.0102142
Porcine RVH MN.9.65 (KU254591.2 USA 2008)	Porcine RVH NGS-17 (LC416260.1 Japan 2013)	0.148649	0.0107265
Porcine RVH NGS-18 (LC416270.1 Japan 2013)	Porcine RVH NGS-17 (LC416260.1 Japan 2013)	0.00216104	0.000976071
Porcine RVH SP-VC36 (MT644972.1 Spain 2017)	Porcine RVH NGS-9 (LC416250.1 Japan 2015)	0.17601	0.011133
Porcine RVH SP-VC29 (MT644971.1 Spain 2017)	Porcine RVH NGS-9 (LC416250.1 Japan 2015)	0.195619	0.0130477
Porcine RVH SP-VC18 (MT644969.1 Spain 2017)	Porcine RVH NGS-9 (LC416250.1 Japan 2015)	0.180796	0.0114258
Porcine RVH OK.5.68 (MH230117.1 USA 2008)	Porcine RVH NGS-9 (LC416250.1 Japan 2015)	0.151443	0.0102666
Porcine RVH MN.9.65 (KU254591.2 USA 2008)	Porcine RVH NGS-9 (LC416250.1 Japan 2015)	0.16496	0.0115267
Porcine RVH NGS-18 (LC416270.1 Japan 2013)	Porcine RVH NGS-9 (LC416250.1 Japan 2015)	0.0742198	0.00599231
Porcine RVH NGS-17 (LC416260.1 Japan 2013)	Porcine RVH NGS-9 (LC416250.1 Japan 2015)	0.0737195	0.00594842
Porcine RVH SP-VC36 (MT644972.1 Spain 2017)	Porcine RVH NGS-7 (LC416242.1 Japan 2014)	0.184544	0.0121895
Porcine RVH SP-VC29 (MT644971.1 Spain 2017)	Porcine RVH NGS-7 (LC416242.1 Japan 2014)	0.158464	0.0107349
Porcine RVH SP-VC18 (MT644969.1 Spain 2017)	Porcine RVH NGS-7 (LC416242.1 Japan 2014)	0.13761	0.0102334
Porcine RVH OK.5.68 (MH230117.1 USA 2008)	Porcine RVH NGS-7 (LC416242.1 Japan 2014)	0.176641	0.0113001
Porcine RVH MN.9.65 (KU254591.2 USA 2008)	Porcine RVH NGS-7 (LC416242.1 Japan 2014)	0.175859	0.0124054
Porcine RVH NGS-18 (LC416270.1 Japan 2013)	Porcine RVH NGS-7 (LC416242.1 Japan 2014)	0.198233	0.0123005
Porcine RVH NGS-17 (LC416260.1 Japan 2013)	Porcine RVH NGS-7 (LC416242.1 Japan 2014)	0.194359	0.0121308
Porcine RVH NGS-9 (LC416250.1 Japan 2015)	Porcine RVH NGS-7 (LC416242.1 Japan 2014)	0.195468	0.0115056
Porcine RVH SP-VC36 (MT644972.1 Spain 2017)	Porcine RVH NGS-5 (LC416241.1 Japan 2014)	0.137722	0.00930698
Porcine RVH SP-VC29 (MT644971.1 Spain 2017)	Porcine RVH NGS-5 (LC416241.1 Japan 2014)	0.167644	0.0117939
Porcine RVH SP-VC18 (MT644969.1 Spain 2017)	Porcine RVH NGS-5 (LC416241.1 Japan 2014)	0.157416	0.0100588
Porcine RVH OK.5.68 (MH230117.1 USA 2008)	Porcine RVH NGS-5 (LC416241.1 Japan 2014)	0.109349	0.0086939
Porcine RVH MN.9.65 (KU254591.2 USA 2008)	Porcine RVH NGS-5 (LC416241.1 Japan 2014)	0.122582	0.00933645
Porcine RVH NGS-18 (LC416270.1 Japan 2013)	Porcine RVH NGS-5 (LC416241.1 Japan 2014)	0.141043	0.0100851
Porcine RVH NGS-17 (LC416260.1 Japan 2013)	Porcine RVH NGS-5 (LC416241.1 Japan 2014)	0.137722	0.00983586
Porcine RVH NGS-9 (LC416250.1 Japan 2015)	Porcine RVH NGS-5 (LC416241.1 Japan 2014)	0.138069	0.00889617
Porcine RVH NGS-7 (LC416242.1 Japan 2014)	Porcine RVH NGS-5 (LC416241.1 Japan 2014)	0.171476	0.0118934
Porcine RVH SP-VC36 (MT644972.1 Spain 2017)	Porcine RVH NGS-3 (LC416239.1 Japan 2014)	0.184116	0.0121686
Porcine RVH SP-VC29 (MT644971.1 Spain 2017)	Porcine RVH NGS-3 (LC416239.1 Japan 2014)	0.168706	0.0111236
Porcine RVH SP-VC18 (MT644969.1 Spain 2017)	Porcine RVH NGS-3 (LC416239.1 Japan 2014)	0.139102	0.00967106
Porcine RVH OK.5.68 (MH230117.1 USA 2008)	Porcine RVH NGS-3 (LC416239.1 Japan 2014)	0.183137	0.0114891
Porcine RVH MN.9.65 (KU254591.2 USA 2008)	Porcine RVH NGS-3 (LC416239.1 Japan 2014)	0.186321	0.0122656
Porcine RVH NGS-18 (LC416270.1 Japan 2013)	Porcine RVH NGS-3 (LC416239.1 Japan 2014)	0.200741	0.0127638
Porcine RVH NGS-17 (LC416260.1 Japan 2013)	Porcine RVH NGS-3 (LC416239.1 Japan 2014)	0.19683	0.0125685
Porcine RVH NGS-9 (LC416250.1 Japan 2015)	Porcine RVH NGS-3 (LC416239.1 Japan 2014)	0.200387	0.0119047
Porcine RVH NGS-7 (LC416242.1 Japan 2014)	Porcine RVH NGS-3 (LC416239.1 Japan 2014)	0.0350651	0.00406102
Porcine RVH NGS-5 (LC416241.1 Japan 2014)	Porcine RVH NGS-3 (LC416239.1 Japan 2014)	0.17174	0.0108115
Porcine RVH SP-VC36 (MT644972.1 Spain 2017)	Porcine RVH MRC-DPRU1575 (KT962028.1 South Africa 2007)	0.174666	0.0120975
Porcine RVH SP-VC29 (MT644971.1 Spain 2017)	Porcine RVH MRC-DPRU1575 (KT962028.1 South Africa 2007)	0.136857	0.00926071
Porcine RVH SP-VC18 (MT644969.1 Spain 2017)	Porcine RVH MRC-DPRU1575 (KT962028.1 South Africa 2007)	0.129476	0.00980039
Porcine RVH OK.5.68 (MH230117.1 USA 2008)	Porcine RVH MRC-DPRU1575 (KT962028.1 South Africa 2007)	0.161227	0.0115352
Porcine RVH MN.9.65 (KU254591.2 USA 2008)	Porcine RVH MRC-DPRU1575 (KT962028.1 South Africa 2007)	0.165687	0.011237
Porcine RVH NGS-18 (LC416270.1 Japan 2013)	Porcine RVH MRC-DPRU1575 (KT962028.1 South Africa 2007)	0.186947	0.0116805
Porcine RVH NGS-17 (LC416260.1 Japan 2013)	Porcine RVH MRC-DPRU1575 (KT962028.1 South Africa 2007)	0.183164	0.0114243
Porcine RVH NGS-9 (LC416250.1 Japan 2015)	Porcine RVH MRC-DPRU1575 (KT962028.1 South Africa 2007)	0.188999	0.0113201
Porcine RVH NGS-7 (LC416242.1 Japan 2014)	Porcine RVH MRC-DPRU1575 (KT962028.1 South Africa 2007)	0.119815	0.00871553
Porcine RVH NGS-5 (LC416241.1 Japan 2014)	Porcine RVH MRC-DPRU1575 (KT962028.1 South Africa 2007)	0.154782	0.0107423
Porcine RVH NGS-3 (LC416239.1 Japan 2014)	Porcine RVH MRC-DPRU1575 (KT962028.1 South Africa 2007)	0.127125	0.00939276
Porcine RVH SP-VC36 (MT644972.1 Spain 2017)	Porcine RVH VNM/14254 (KX362559.1 Vietnam 2012)	0.184739	0.0124518
Porcine RVH SP-VC29 (MT644971.1 Spain 2017)	Porcine RVH VNM/14254 (KX362559.1 Vietnam 2012)	0.17007	0.0105734
Porcine RVH SP-VC18 (MT644969.1 Spain 2017)	Porcine RVH VNM/14254 (KX362559.1 Vietnam 2012)	0.165386	0.0113512
Porcine RVH OK.5.68 (MH230117.1 USA 2008)	Porcine RVH VNM/14254 (KX362559.1 Vietnam 2012)	0.170821	0.0115929
Porcine RVH MN.9.65 (KU254591.2 USA 2008)	Porcine RVH VNM/14254 (KX362559.1 Vietnam 2012)	0.173561	0.0114827
Porcine RVH NGS-18 (LC416270.1 Japan 2013)	Porcine RVH VNM/14254 (KX362559.1 Vietnam 2012)	0.184064	0.0110644
Porcine RVH NGS-17 (LC416260.1 Japan 2013)	Porcine RVH VNM/14254 (KX362559.1 Vietnam 2012)	0.18344	0.010791
Porcine RVH NGS-9 (LC416250.1 Japan 2015)	Porcine RVH VNM/14254 (KX362559.1 Vietnam 2012)	0.199278	0.0122177
Porcine RVH NGS-7 (LC416242.1 Japan 2014)	Porcine RVH VNM/14254 (KX362559.1 Vietnam 2012)	0.157063	0.00980147
Porcine RVH NGS-5 (LC416241.1 Japan 2014)	Porcine RVH VNM/14254 (KX362559.1 Vietnam 2012)	0.177409	0.0124153
Porcine RVH NGS-3 (LC416239.1 Japan 2014)	Porcine RVH VNM/14254 (KX362559.1 Vietnam 2012)	0.157279	0.0101975
Porcine RVH MRC-DPRU1575 (KT962028.1 South Africa 2007)	Porcine RVH VNM/14254 (KX362559.1 Vietnam 2012)	0.139255	0.00985122
Porcine RVH SP-VC36 (MT644972.1 Spain 2017)	Porcine RVH VNM/14176 (KX362549.1 Vietnam 2012)	0.170366	0.0114652
Porcine RVH SP-VC29 (MT644971.1 Spain 2017)	Porcine RVH VNM/14176 (KX362549.1 Vietnam 2012)	0.143699	0.0097387
Porcine RVH SP-VC18 (MT644969.1 Spain 2017)	Porcine RVH VNM/14176 (KX362549.1 Vietnam 2012)	0.126241	0.00874661
Porcine RVH OK.5.68 (MH230117.1 USA 2008)	Porcine RVH VNM/14176 (KX362549.1 Vietnam 2012)	0.165089	0.0113449
Porcine RVH MN.9.65 (KU254591.2 USA 2008)	Porcine RVH VNM/14176 (KX362549.1 Vietnam 2012)	0.162998	0.0110482
Porcine RVH NGS-18 (LC416270.1 Japan 2013)	Porcine RVH VNM/14176 (KX362549.1 Vietnam 2012)	0.173559	0.0108723
Porcine RVH NGS-17 (LC416260.1 Japan 2013)	Porcine RVH VNM/14176 (KX362549.1 Vietnam 2012)	0.169916	0.0107346
Porcine RVH NGS-9 (LC416250.1 Japan 2015)	Porcine RVH VNM/14176 (KX362549.1 Vietnam 2012)	0.189628	0.0111292
Porcine RVH NGS-7 (LC416242.1 Japan 2014)	Porcine RVH VNM/14176 (KX362549.1 Vietnam 2012)	0.0716706	0.00607588
Porcine RVH NGS-5 (LC416241.1 Japan 2014)	Porcine RVH VNM/14176 (KX362549.1 Vietnam 2012)	0.152481	0.0104011
Porcine RVH NGS-3 (LC416239.1 Japan 2014)	Porcine RVH VNM/14176 (KX362549.1 Vietnam 2012)	0.0759787	0.00646837
Porcine RVH MRC-DPRU1575 (KT962028.1 South Africa 2007)	Porcine RVH VNM/14176 (KX362549.1 Vietnam 2012)	0.115937	0.00871889
Porcine RVH VNM/14254 (KX362559.1 Vietnam 2012)	Porcine RVH VNM/14176 (KX362549.1 Vietnam 2012)	0.139826	0.00953883
Porcine RVH SP-VC36 (MT644972.1 Spain 2017)	Porcine rotavirus SKA-1 (AB576630.1 Japan 1999)	0.158785	0.00942456
Porcine RVH SP-VC29 (MT644971.1 Spain 2017)	Porcine rotavirus SKA-1 (AB576630.1 Japan 1999)	0.160348	0.0108044
Porcine RVH SP-VC18 (MT644969.1 Spain 2017)	Porcine rotavirus SKA-1 (AB576630.1 Japan 1999)	0.152672	0.0113177
Porcine RVH OK.5.68 (MH230117.1 USA 2008)	Porcine rotavirus SKA-1 (AB576630.1 Japan 1999)	0.114939	0.00800323
Porcine RVH MN.9.65 (KU254591.2 USA 2008)	Porcine rotavirus SKA-1 (AB576630.1 Japan 1999)	0.124042	0.00815066
Porcine RVH NGS-18 (LC416270.1 Japan 2013)	Porcine rotavirus SKA-1 (AB576630.1 Japan 1999)	0.154048	0.0103222
Porcine RVH NGS-17 (LC416260.1 Japan 2013)	Porcine rotavirus SKA-1 (AB576630.1 Japan 1999)	0.152029	0.010217
Porcine RVH NGS-9 (LC416250.1 Japan 2015)	Porcine rotavirus SKA-1 (AB576630.1 Japan 1999)	0.169937	0.0114514
Porcine RVH NGS-7 (LC416242.1 Japan 2014)	Porcine rotavirus SKA-1 (AB576630.1 Japan 1999)	0.175708	0.011249
Porcine RVH NGS-5 (LC416241.1 Japan 2014)	Porcine rotavirus SKA-1 (AB576630.1 Japan 1999)	0.13704	0.00949879
Porcine RVH NGS-3 (LC416239.1 Japan 2014)	Porcine rotavirus SKA-1 (AB576630.1 Japan 1999)	0.180654	0.0108345
Porcine RVH MRC-DPRU1575 (KT962028.1 South Africa 2007)	Porcine rotavirus SKA-1 (AB576630.1 Japan 1999)	0.159753	0.0104626
Porcine RVH VNM/14254 (KX362559.1 Vietnam 2012)	Porcine rotavirus SKA-1 (AB576630.1 Japan 1999)	0.170064	0.0107246
Porcine RVH VNM/14176 (KX362549.1 Vietnam 2012)	Porcine rotavirus SKA-1 (AB576630.1 Japan 1999)	0.15596	0.0110519
Porcine RVH SP-VC36 (MT644972.1 Spain 2017)	Porcine RVH SP-VC19 (MT644970.1 Spain 2017)	0.180334	0.0114423
Porcine RVH SP-VC29 (MT644971.1 Spain 2017)	Porcine RVH SP-VC19 (MT644970.1 Spain 2017)	0.175095	0.0116743
Porcine RVH SP-VC18 (MT644969.1 Spain 2017)	Porcine RVH SP-VC19 (MT644970.1 Spain 2017)	0.126266	0.0101813
Porcine RVH OK.5.68 (MH230117.1 USA 2008)	Porcine RVH SP-VC19 (MT644970.1 Spain 2017)	0.153522	0.0100586
Porcine RVH MN.9.65 (KU254591.2 USA 2008)	Porcine RVH SP-VC19 (MT644970.1 Spain 2017)	0.14142	0.0100566
Porcine RVH NGS-18 (LC416270.1 Japan 2013)	Porcine RVH SP-VC19 (MT644970.1 Spain 2017)	0.186583	0.0124823
Porcine RVH NGS-17 (LC416260.1 Japan 2013)	Porcine RVH SP-VC19 (MT644970.1 Spain 2017)	0.184383	0.0122459
Porcine RVH NGS-9 (LC416250.1 Japan 2015)	Porcine RVH SP-VC19 (MT644970.1 Spain 2017)	0.193087	0.0130292
Porcine RVH NGS-7 (LC416242.1 Japan 2014)	Porcine RVH SP-VC19 (MT644970.1 Spain 2017)	0.178173	0.0109822
Porcine RVH NGS-5 (LC416241.1 Japan 2014)	Porcine RVH SP-VC19 (MT644970.1 Spain 2017)	0.172339	0.0116731
Porcine RVH NGS-3 (LC416239.1 Japan 2014)	Porcine RVH SP-VC19 (MT644970.1 Spain 2017)	0.186284	0.0118271
Porcine RVH MRC-DPRU1575 (KT962028.1 South Africa 2007)	Porcine RVH SP-VC19 (MT644970.1 Spain 2017)	0.171734	0.0116542
Porcine RVH VNM/14254 (KX362559.1 Vietnam 2012)	Porcine RVH SP-VC19 (MT644970.1 Spain 2017)	0.172797	0.0112798
Porcine RVH VNM/14176 (KX362549.1 Vietnam 2012)	Porcine RVH SP-VC19 (MT644970.1 Spain 2017)	0.168704	0.0105794
Porcine rotavirus SKA-1 (AB576630.1 Japan 1999)	Porcine RVH SP-VC19 (MT644970.1 Spain 2017)	0.165595	0.0114969
Porcine RVH SP-VC36 (MT644972.1 Spain 2017)	Porcine RVH VNM/14250 (KX362538.1 Vietnam 2012)	0.185988	0.012376
Porcine RVH SP-VC29 (MT644971.1 Spain 2017)	Porcine RVH VNM/14250 (KX362538.1 Vietnam 2012)	0.170831	0.0111796
Porcine RVH SP-VC18 (MT644969.1 Spain 2017)	Porcine RVH VNM/14250 (KX362538.1 Vietnam 2012)	0.169607	0.0107789
Porcine RVH OK.5.68 (MH230117.1 USA 2008)	Porcine RVH VNM/14250 (KX362538.1 Vietnam 2012)	0.180494	0.0120887
Porcine RVH MN.9.65 (KU254591.2 USA 2008)	Porcine RVH VNM/14250 (KX362538.1 Vietnam 2012)	0.17864	0.0113755
Porcine RVH NGS-18 (LC416270.1 Japan 2013)	Porcine RVH VNM/14250 (KX362538.1 Vietnam 2012)	0.189261	0.0116249
Porcine RVH NGS-17 (LC416260.1 Japan 2013)	Porcine RVH VNM/14250 (KX362538.1 Vietnam 2012)	0.187049	0.0112921
Porcine RVH NGS-9 (LC416250.1 Japan 2015)	Porcine RVH VNM/14250 (KX362538.1 Vietnam 2012)	0.198926	0.0117203
Porcine RVH NGS-7 (LC416242.1 Japan 2014)	Porcine RVH VNM/14250 (KX362538.1 Vietnam 2012)	0.162913	0.0105872
Porcine RVH NGS-5 (LC416241.1 Japan 2014)	Porcine RVH VNM/14250 (KX362538.1 Vietnam 2012)	0.183328	0.0118448
Porcine RVH NGS-3 (LC416239.1 Japan 2014)	Porcine RVH VNM/14250 (KX362538.1 Vietnam 2012)	0.163161	0.0107051
Porcine RVH MRC-DPRU1575 (KT962028.1 South Africa 2007)	Porcine RVH VNM/14250 (KX362538.1 Vietnam 2012)	0.131491	0.00979311
Porcine RVH VNM/14254 (KX362559.1 Vietnam 2012)	Porcine RVH VNM/14250 (KX362538.1 Vietnam 2012)	0.0402959	0.00424107
Porcine RVH VNM/14176 (KX362549.1 Vietnam 2012)	Porcine RVH VNM/14250 (KX362538.1 Vietnam 2012)	0.143316	0.00956827
Porcine rotavirus SKA-1 (AB576630.1 Japan 1999)	Porcine RVH VNM/14250 (KX362538.1 Vietnam 2012)	0.175855	0.0112656
Porcine RVH SP-VC19 (MT644970.1 Spain 2017)	Porcine RVH VNM/14250 (KX362538.1 Vietnam 2012)	0.181733	0.0118135
Porcine RVH SP-VC36 (MT644972.1 Spain 2017)	Porcine RVH VNM/12089 (KX362514.1 Vietnam 2012)	0.16629	0.0110375
Porcine RVH SP-VC29 (MT644971.1 Spain 2017)	Porcine RVH VNM/12089 (KX362514.1 Vietnam 2012)	0.144851	0.0101474
Porcine RVH SP-VC18 (MT644969.1 Spain 2017)	Porcine RVH VNM/12089 (KX362514.1 Vietnam 2012)	0.134089	0.00971426
Porcine RVH OK.5.68 (MH230117.1 USA 2008)	Porcine RVH VNM/12089 (KX362514.1 Vietnam 2012)	0.164216	0.0100787
Porcine RVH MN.9.65 (KU254591.2 USA 2008)	Porcine RVH VNM/12089 (KX362514.1 Vietnam 2012)	0.168397	0.0106031
Porcine RVH NGS-18 (LC416270.1 Japan 2013)	Porcine RVH VNM/12089 (KX362514.1 Vietnam 2012)	0.171445	0.0102679
Porcine RVH NGS-17 (LC416260.1 Japan 2013)	Porcine RVH VNM/12089 (KX362514.1 Vietnam 2012)	0.167831	0.0100413
Porcine RVH NGS-9 (LC416250.1 Japan 2015)	Porcine RVH VNM/12089 (KX362514.1 Vietnam 2012)	0.174183	0.0102126
Porcine RVH NGS-7 (LC416242.1 Japan 2014)	Porcine RVH VNM/12089 (KX362514.1 Vietnam 2012)	0.0712231	0.00596377
Porcine RVH NGS-5 (LC416241.1 Japan 2014)	Porcine RVH VNM/12089 (KX362514.1 Vietnam 2012)	0.150984	0.00975876
Porcine RVH NGS-3 (LC416239.1 Japan 2014)	Porcine RVH VNM/12089 (KX362514.1 Vietnam 2012)	0.0721691	0.00629869
Porcine RVH MRC-DPRU1575 (KT962028.1 South Africa 2007)	Porcine RVH VNM/12089 (KX362514.1 Vietnam 2012)	0.117027	0.00850517
Porcine RVH VNM/14254 (KX362559.1 Vietnam 2012)	Porcine RVH VNM/12089 (KX362514.1 Vietnam 2012)	0.137274	0.00908649
Porcine RVH VNM/14176 (KX362549.1 Vietnam 2012)	Porcine RVH VNM/12089 (KX362514.1 Vietnam 2012)	0.0513679	0.00495682
Porcine rotavirus SKA-1 (AB576630.1 Japan 1999)	Porcine RVH VNM/12089 (KX362514.1 Vietnam 2012)	0.155422	0.0101687
Porcine RVH SP-VC19 (MT644970.1 Spain 2017)	Porcine RVH VNM/12089 (KX362514.1 Vietnam 2012)	0.170671	0.0115302
Porcine RVH VNM/14250 (KX362538.1 Vietnam 2012)	Porcine RVH VNM/12089 (KX362514.1 Vietnam 2012)	0.144918	0.00967247
Porcine RVH VNM/14176 (KX362549 Vietnam 2012)	Porcine RVH KLM-22 (OQ603400 Russia 2022)	0.121726	0.00864482
Porcine RVH VNM/12089 (KX362514 Vietnam 2012)	Porcine RVH KLM-22 (OQ603400 Russia 2022)	0.122624	0.00834029
Porcine RVH MRC-DPRU1575 (KT962028 South Africa 2007)	Porcine RVH KLM-22 (OQ603400 Russia 2022)	0.129135	0.00891561
Porcine RVH NGS-7 (LC416242 Japan 2014)	Porcine RVH KLM-22 (OQ603400 Russia 2022)	0.137722	0.00984097
Porcine RVH NGS-3 (LC416239 Japan 2014)	Porcine RVH KLM-22 (OQ603400 Russia 2022)	0.140365	0.0103646
Porcine RVH SP-VC18 (MT644969 Spain 2017)	Porcine RVH KLM-22 (OQ603400 Russia 2022)	0.150072	0.00995051
Porcine RVH SP-VC29 (MT644971 Spain 2017)	Porcine RVH KLM-22 (OQ603400 Russia 2022)	0.156963	0.010685
Porcine RVH NGS-5 (LC416241 Japan 2014)	Porcine RVH KLM-22 (OQ603400 Russia 2022)	0.157195	0.0115152
Porcine RVH VNM/14254 (KX362559 Vietnam 2012)	Porcine RVH KLM-22 (OQ603400 Russia 2022)	0.158464	0.0099824
Porcine RVH VNM/14250 (KX362538 Vietnam 2012)	Porcine RVH KLM-22 (OQ603400 Russia 2022)	0.165395	0.0101846
Porcine RVH SP-VC19 (MT644970 Spain 2017)	Porcine RVH KLM-22 (OQ603400 Russia 2022)	0.16858	0.00953581
Porcine RVH OK.5.68 (MH230117 USA 2008)	Porcine RVH KLM-22 (OQ603400 Russia 2022)	0.169916	0.0110402
Porcine rotavirus SKA-1 (AB576630 Japan 1999)	Porcine RVH KLM-22 (OQ603400 Russia 2022)	0.17417	0.0118358
Porcine RVH SP-VC36 (MT644972 Spain 2017)	Porcine RVH KLM-22 (OQ603400 Russia 2022)	0.177238	0.0120175
Porcine RVH NGS-17 (LC416260 Japan 2013)	Porcine RVH KLM-22 (OQ603400 Russia 2022)	0.178627	0.0116378
Porcine RVH NGS-9 (LC416250 Japan 2015)	Porcine RVH KLM-22 (OQ603400 Russia 2022)	0.178941	0.0113567
Porcine RVH NGS-18 (LC416270 Japan 2013)	Porcine RVH KLM-22 (OQ603400 Russia 2022)	0.179245	0.0118013
Porcine RVH MN.9.65 (KU254591 USA 2008)	Porcine RVH KLM-22 (OQ603400 Russia 2022)	0.181922	0.0111087

## Sheet: VP3
Species 1	Species 2	Dist	Std. Err
Porcine RVH SP-VC36 (MT644992.1 Spain 2017)	Porcine RVH SP-VC29 (MT644991.1 Spain 2017)	0.119176	0.012229
Porcine RVH SP-VC36 (MT644992.1 Spain 2017)	Porcine RVH SP-VC19 (MT644990.1 Spain 2017)	0.175928	0.0171501
Porcine RVH SP-VC29 (MT644991.1 Spain 2017)	Porcine RVH SP-VC19 (MT644990.1 Spain 2017)	0.160995	0.0150036
Porcine RVH SP-VC36 (MT644992.1 Spain 2017)	Porcine RVH SP-VC18 (MT644989.1 Spain 2017)	0.197039	0.0174017
Porcine RVH SP-VC29 (MT644991.1 Spain 2017)	Porcine RVH SP-VC18 (MT644989.1 Spain 2017)	0.180378	0.0164258
Porcine RVH SP-VC19 (MT644990.1 Spain 2017)	Porcine RVH SP-VC18 (MT644989.1 Spain 2017)	0.0864974	0.00994317
Porcine RVH SP-VC36 (MT644992.1 Spain 2017)	Porcine RVH OK.5.68 (MH230118.1 USA 2008)	0.238992	0.0209216
Porcine RVH SP-VC29 (MT644991.1 Spain 2017)	Porcine RVH OK.5.68 (MH230118.1 USA 2008)	0.206295	0.0193122
Porcine RVH SP-VC19 (MT644990.1 Spain 2017)	Porcine RVH OK.5.68 (MH230118.1 USA 2008)	0.135354	0.0139304
Porcine RVH SP-VC18 (MT644989.1 Spain 2017)	Porcine RVH OK.5.68 (MH230118.1 USA 2008)	0.133588	0.0127142
Porcine RVH SP-VC36 (MT644992.1 Spain 2017)	Porcine RVH MN.9.65 (KU254588.2 USA 2008)	0.219919	0.0214103
Porcine RVH SP-VC29 (MT644991.1 Spain 2017)	Porcine RVH MN.9.65 (KU254588.2 USA 2008)	0.198276	0.0189732
Porcine RVH SP-VC19 (MT644990.1 Spain 2017)	Porcine RVH MN.9.65 (KU254588.2 USA 2008)	0.0936283	0.0105382
Porcine RVH SP-VC18 (MT644989.1 Spain 2017)	Porcine RVH MN.9.65 (KU254588.2 USA 2008)	0.0956532	0.0100703
Porcine RVH OK.5.68 (MH230118.1 USA 2008)	Porcine RVH MN.9.65 (KU254588.2 USA 2008)	0.0592987	0.00764746
Porcine RVH SP-VC36 (MT644992.1 Spain 2017)	Porcine RVH VNM/14254 (KX362560.1 Vietnam 2012)	0.178303	0.0171876
Porcine RVH SP-VC29 (MT644991.1 Spain 2017)	Porcine RVH VNM/14254 (KX362560.1 Vietnam 2012)	0.157609	0.0150761
Porcine RVH SP-VC19 (MT644990.1 Spain 2017)	Porcine RVH VNM/14254 (KX362560.1 Vietnam 2012)	0.17292	0.0145181
Porcine RVH SP-VC18 (MT644989.1 Spain 2017)	Porcine RVH VNM/14254 (KX362560.1 Vietnam 2012)	0.196916	0.0170074
Porcine RVH OK.5.68 (MH230118.1 USA 2008)	Porcine RVH VNM/14254 (KX362560.1 Vietnam 2012)	0.194231	0.016513
Porcine RVH MN.9.65 (KU254588.2 USA 2008)	Porcine RVH VNM/14254 (KX362560.1 Vietnam 2012)	0.185191	0.0169072
Porcine RVH SP-VC36 (MT644992.1 Spain 2017)	Porcine RVH VNM/14176 (KX362550.1 Vietnam 2012)	0.182848	0.0173885
Porcine RVH SP-VC29 (MT644991.1 Spain 2017)	Porcine RVH VNM/14176 (KX362550.1 Vietnam 2012)	0.159023	0.0152324
Porcine RVH SP-VC19 (MT644990.1 Spain 2017)	Porcine RVH VNM/14176 (KX362550.1 Vietnam 2012)	0.174399	0.0146564
Porcine RVH SP-VC18 (MT644989.1 Spain 2017)	Porcine RVH VNM/14176 (KX362550.1 Vietnam 2012)	0.19849	0.0173002
Porcine RVH OK.5.68 (MH230118.1 USA 2008)	Porcine RVH VNM/14176 (KX362550.1 Vietnam 2012)	0.192663	0.0162954
Porcine RVH MN.9.65 (KU254588.2 USA 2008)	Porcine RVH VNM/14176 (KX362550.1 Vietnam 2012)	0.186716	0.0170381
Porcine RVH VNM/14254 (KX362560.1 Vietnam 2012)	Porcine RVH VNM/14176 (KX362550.1 Vietnam 2012)	0.00420168	0.0019591
Porcine RVH SP-VC36 (MT644992.1 Spain 2017)	Porcine RVH VNM/12087 (KX362526.1 Vietnam 2012)	0.179811	0.0169658
Porcine RVH SP-VC29 (MT644991.1 Spain 2017)	Porcine RVH VNM/12087 (KX362526.1 Vietnam 2012)	0.1562	0.0147405
Porcine RVH SP-VC19 (MT644990.1 Spain 2017)	Porcine RVH VNM/12087 (KX362526.1 Vietnam 2012)	0.174399	0.0146181
Porcine RVH SP-VC18 (MT644989.1 Spain 2017)	Porcine RVH VNM/12087 (KX362526.1 Vietnam 2012)	0.19849	0.0172809
Porcine RVH OK.5.68 (MH230118.1 USA 2008)	Porcine RVH VNM/12087 (KX362526.1 Vietnam 2012)	0.192663	0.0163046
Porcine RVH MN.9.65 (KU254588.2 USA 2008)	Porcine RVH VNM/12087 (KX362526.1 Vietnam 2012)	0.186716	0.0170823
Porcine RVH VNM/14254 (KX362560.1 Vietnam 2012)	Porcine RVH VNM/12087 (KX362526.1 Vietnam 2012)	0.00420168	0.00188841
Porcine RVH VNM/14176 (KX362550.1 Vietnam 2012)	Porcine RVH VNM/12087 (KX362526.1 Vietnam 2012)	0.00167224	0.00126585
Porcine RVH SP-VC36 (MT644992.1 Spain 2017)	Porcine RVH VNM/12089 (KX362515.1 Vietnam 2012)	0.188473	0.0164326
Porcine RVH SP-VC29 (MT644991.1 Spain 2017)	Porcine RVH VNM/12089 (KX362515.1 Vietnam 2012)	0.189687	0.0165101
Porcine RVH SP-VC19 (MT644990.1 Spain 2017)	Porcine RVH VNM/12089 (KX362515.1 Vietnam 2012)	0.181326	0.0171436
Porcine RVH SP-VC18 (MT644989.1 Spain 2017)	Porcine RVH VNM/12089 (KX362515.1 Vietnam 2012)	0.196584	0.0169013
Porcine RVH OK.5.68 (MH230118.1 USA 2008)	Porcine RVH VNM/12089 (KX362515.1 Vietnam 2012)	0.198829	0.0173958
Porcine RVH MN.9.65 (KU254588.2 USA 2008)	Porcine RVH VNM/12089 (KX362515.1 Vietnam 2012)	0.21172	0.0193153
Porcine RVH VNM/14254 (KX362560.1 Vietnam 2012)	Porcine RVH VNM/12089 (KX362515.1 Vietnam 2012)	0.183727	0.0157839
Porcine RVH VNM/14176 (KX362550.1 Vietnam 2012)	Porcine RVH VNM/12089 (KX362515.1 Vietnam 2012)	0.188334	0.0163421
Porcine RVH VNM/12087 (KX362526.1 Vietnam 2012)	Porcine RVH VNM/12089 (KX362515.1 Vietnam 2012)	0.185256	0.015851
Porcine RVH SP-VC36 (MT644992.1 Spain 2017)	Porcine RVH NGS-18 (LC416271.1 Japan 2013)	0.228528	0.0190434
Porcine RVH SP-VC29 (MT644991.1 Spain 2017)	Porcine RVH NGS-18 (LC416271.1 Japan 2013)	0.204861	0.0174588
Porcine RVH SP-VC19 (MT644990.1 Spain 2017)	Porcine RVH NGS-18 (LC416271.1 Japan 2013)	0.159906	0.0152758
Porcine RVH SP-VC18 (MT644989.1 Spain 2017)	Porcine RVH NGS-18 (LC416271.1 Japan 2013)	0.169414	0.0149221
Porcine RVH OK.5.68 (MH230118.1 USA 2008)	Porcine RVH NGS-18 (LC416271.1 Japan 2013)	0.145632	0.013039
Porcine RVH MN.9.65 (KU254588.2 USA 2008)	Porcine RVH NGS-18 (LC416271.1 Japan 2013)	0.134904	0.0138566
Porcine RVH VNM/14254 (KX362560.1 Vietnam 2012)	Porcine RVH NGS-18 (LC416271.1 Japan 2013)	0.215734	0.0195773
Porcine RVH VNM/14176 (KX362550.1 Vietnam 2012)	Porcine RVH NGS-18 (LC416271.1 Japan 2013)	0.217383	0.0198787
Porcine RVH VNM/12087 (KX362526.1 Vietnam 2012)	Porcine RVH NGS-18 (LC416271.1 Japan 2013)	0.214092	0.0196535
Porcine RVH VNM/12089 (KX362515.1 Vietnam 2012)	Porcine RVH NGS-18 (LC416271.1 Japan 2013)	0.226133	0.0191624
Porcine RVH SP-VC36 (MT644992.1 Spain 2017)	Porcine RVH NGS-17 (LC416261.1 Japan 2013)	0.229841	0.0192702
Porcine RVH SP-VC29 (MT644991.1 Spain 2017)	Porcine RVH NGS-17 (LC416261.1 Japan 2013)	0.202911	0.017433
Porcine RVH SP-VC19 (MT644990.1 Spain 2017)	Porcine RVH NGS-17 (LC416261.1 Japan 2013)	0.15823	0.0153924
Porcine RVH SP-VC18 (MT644989.1 Spain 2017)	Porcine RVH NGS-17 (LC416261.1 Japan 2013)	0.167684	0.0149403
Porcine RVH OK.5.68 (MH230118.1 USA 2008)	Porcine RVH NGS-17 (LC416261.1 Japan 2013)	0.146752	0.013511
Porcine RVH MN.9.65 (KU254588.2 USA 2008)	Porcine RVH NGS-17 (LC416261.1 Japan 2013)	0.136001	0.0141955
Porcine RVH VNM/14254 (KX362560.1 Vietnam 2012)	Porcine RVH NGS-17 (LC416261.1 Japan 2013)	0.21702	0.0196552
Porcine RVH VNM/14176 (KX362550.1 Vietnam 2012)	Porcine RVH NGS-17 (LC416261.1 Japan 2013)	0.218673	0.0200472
Porcine RVH VNM/12087 (KX362526.1 Vietnam 2012)	Porcine RVH NGS-17 (LC416261.1 Japan 2013)	0.215375	0.0197812
Porcine RVH VNM/12089 (KX362515.1 Vietnam 2012)	Porcine RVH NGS-17 (LC416261.1 Japan 2013)	0.225747	0.0194091
Porcine RVH NGS-18 (LC416271.1 Japan 2013)	Porcine RVH NGS-17 (LC416261.1 Japan 2013)	0.0041957	0.00194644
Porcine RVH SP-VC36 (MT644992.1 Spain 2017)	Porcine RVH NGS-9 (LC416251.1 Japan 2015)	0.223524	0.0189943
Porcine RVH SP-VC29 (MT644991.1 Spain 2017)	Porcine RVH NGS-9 (LC416251.1 Japan 2015)	0.219785	0.0183942
Porcine RVH SP-VC19 (MT644990.1 Spain 2017)	Porcine RVH NGS-9 (LC416251.1 Japan 2015)	0.175883	0.0177322
Porcine RVH SP-VC18 (MT644989.1 Spain 2017)	Porcine RVH NGS-9 (LC416251.1 Japan 2015)	0.186716	0.0174307
Porcine RVH OK.5.68 (MH230118.1 USA 2008)	Porcine RVH NGS-9 (LC416251.1 Japan 2015)	0.145147	0.0139533
Porcine RVH MN.9.65 (KU254588.2 USA 2008)	Porcine RVH NGS-9 (LC416251.1 Japan 2015)	0.137101	0.0145199
Porcine RVH VNM/14254 (KX362560.1 Vietnam 2012)	Porcine RVH NGS-9 (LC416251.1 Japan 2015)	0.21904	0.018771
Porcine RVH VNM/14176 (KX362550.1 Vietnam 2012)	Porcine RVH NGS-9 (LC416251.1 Japan 2015)	0.220705	0.018884
Porcine RVH VNM/12087 (KX362526.1 Vietnam 2012)	Porcine RVH NGS-9 (LC416251.1 Japan 2015)	0.217383	0.0186819
Porcine RVH VNM/12089 (KX362515.1 Vietnam 2012)	Porcine RVH NGS-9 (LC416251.1 Japan 2015)	0.241737	0.0202059
Porcine RVH NGS-18 (LC416271.1 Japan 2013)	Porcine RVH NGS-9 (LC416251.1 Japan 2015)	0.0599646	0.0072967
Porcine RVH NGS-17 (LC416261.1 Japan 2013)	Porcine RVH NGS-9 (LC416251.1 Japan 2015)	0.0588487	0.00726214
Porcine RVH SP-VC36 (MT644992.1 Spain 2017)	Porcine RVH NGS-3 (LC416240.1 Japan 2014)	0.201461	0.0175921
Porcine RVH SP-VC29 (MT644991.1 Spain 2017)	Porcine RVH NGS-3 (LC416240.1 Japan 2014)	0.159122	0.014148
Porcine RVH SP-VC19 (MT644990.1 Spain 2017)	Porcine RVH NGS-3 (LC416240.1 Japan 2014)	0.19101	0.0176067
Porcine RVH SP-VC18 (MT644989.1 Spain 2017)	Porcine RVH NGS-3 (LC416240.1 Japan 2014)	0.189134	0.0175149
Porcine RVH OK.5.68 (MH230118.1 USA 2008)	Porcine RVH NGS-3 (LC416240.1 Japan 2014)	0.230253	0.0206051
Porcine RVH MN.9.65 (KU254588.2 USA 2008)	Porcine RVH NGS-3 (LC416240.1 Japan 2014)	0.21518	0.0191843
Porcine RVH VNM/14254 (KX362560.1 Vietnam 2012)	Porcine RVH NGS-3 (LC416240.1 Japan 2014)	0.127298	0.0138634
Porcine RVH VNM/14176 (KX362550.1 Vietnam 2012)	Porcine RVH NGS-3 (LC416240.1 Japan 2014)	0.133809	0.014272
Porcine RVH VNM/12087 (KX362526.1 Vietnam 2012)	Porcine RVH NGS-3 (LC416240.1 Japan 2014)	0.133809	0.0142992
Porcine RVH VNM/12089 (KX362515.1 Vietnam 2012)	Porcine RVH NGS-3 (LC416240.1 Japan 2014)	0.188249	0.0176415
Porcine RVH NGS-18 (LC416271.1 Japan 2013)	Porcine RVH NGS-3 (LC416240.1 Japan 2014)	0.241823	0.0211425
Porcine RVH NGS-17 (LC416261.1 Japan 2013)	Porcine RVH NGS-3 (LC416240.1 Japan 2014)	0.239655	0.0207919
Porcine RVH NGS-9 (LC416251.1 Japan 2015)	Porcine RVH NGS-3 (LC416240.1 Japan 2014)	0.259892	0.0211205
Porcine RVH SP-VC36 (MT644992.1 Spain 2017)	Porcine RVH (KT962029.1 South Africa 2007)	0.149248	0.0135701
Porcine RVH SP-VC29 (MT644991.1 Spain 2017)	Porcine RVH (KT962029.1 South Africa 2007)	0.151758	0.0144863
Porcine RVH SP-VC19 (MT644990.1 Spain 2017)	Porcine RVH (KT962029.1 South Africa 2007)	0.187677	0.0151379
Porcine RVH SP-VC18 (MT644989.1 Spain 2017)	Porcine RVH (KT962029.1 South Africa 2007)	0.182762	0.0152787
Porcine RVH OK.5.68 (MH230118.1 USA 2008)	Porcine RVH (KT962029.1 South Africa 2007)	0.212467	0.0181354
Porcine RVH MN.9.65 (KU254588.2 USA 2008)	Porcine RVH (KT962029.1 South Africa 2007)	0.19568	0.0168709
Porcine RVH VNM/14254 (KX362560.1 Vietnam 2012)	Porcine RVH (KT962029.1 South Africa 2007)	0.175307	0.016123
Porcine RVH VNM/14176 (KX362550.1 Vietnam 2012)	Porcine RVH (KT962029.1 South Africa 2007)	0.173818	0.0158829
Porcine RVH VNM/12087 (KX362526.1 Vietnam 2012)	Porcine RVH (KT962029.1 South Africa 2007)	0.170862	0.0154034
Porcine RVH VNM/12089 (KX362515.1 Vietnam 2012)	Porcine RVH (KT962029.1 South Africa 2007)	0.183408	0.0171274
Porcine RVH NGS-18 (LC416271.1 Japan 2013)	Porcine RVH (KT962029.1 South Africa 2007)	0.209561	0.018422
Porcine RVH NGS-17 (LC416261.1 Japan 2013)	Porcine RVH (KT962029.1 South Africa 2007)	0.207602	0.0183043
Porcine RVH NGS-9 (LC416251.1 Japan 2015)	Porcine RVH (KT962029.1 South Africa 2007)	0.219411	0.0181918
Porcine RVH NGS-3 (LC416240.1 Japan 2014)	Porcine RVH (KT962029.1 South Africa 2007)	0.181889	0.0165753
Porcine RVH SP-VC36 (MT644992.1 Spain 2017)	Porcine rotavirus SKA-1 (AB576631.1 Japan 1999)	0.227219	0.0192927
Porcine RVH SP-VC29 (MT644991.1 Spain 2017)	Porcine rotavirus SKA-1 (AB576631.1 Japan 1999)	0.21172	0.0189337
Porcine RVH SP-VC19 (MT644990.1 Spain 2017)	Porcine rotavirus SKA-1 (AB576631.1 Japan 1999)	0.156464	0.0154774
Porcine RVH SP-VC18 (MT644989.1 Spain 2017)	Porcine rotavirus SKA-1 (AB576631.1 Japan 1999)	0.158756	0.0146315
Porcine RVH OK.5.68 (MH230118.1 USA 2008)	Porcine rotavirus SKA-1 (AB576631.1 Japan 1999)	0.11171	0.0126906
Porcine RVH MN.9.65 (KU254588.2 USA 2008)	Porcine rotavirus SKA-1 (AB576631.1 Japan 1999)	0.117932	0.0128922
Porcine RVH VNM/14254 (KX362560.1 Vietnam 2012)	Porcine rotavirus SKA-1 (AB576631.1 Japan 1999)	0.229432	0.0195906
Porcine RVH VNM/14176 (KX362550.1 Vietnam 2012)	Porcine rotavirus SKA-1 (AB576631.1 Japan 1999)	0.231158	0.019442
Porcine RVH VNM/12087 (KX362526.1 Vietnam 2012)	Porcine rotavirus SKA-1 (AB576631.1 Japan 1999)	0.231158	0.0195124
Porcine RVH VNM/12089 (KX362515.1 Vietnam 2012)	Porcine rotavirus SKA-1 (AB576631.1 Japan 1999)	0.20738	0.0189967
Porcine RVH NGS-18 (LC416271.1 Japan 2013)	Porcine rotavirus SKA-1 (AB576631.1 Japan 1999)	0.154539	0.015513
Porcine RVH NGS-17 (LC416261.1 Japan 2013)	Porcine rotavirus SKA-1 (AB576631.1 Japan 1999)	0.15568	0.0160088
Porcine RVH NGS-9 (LC416251.1 Japan 2015)	Porcine rotavirus SKA-1 (AB576631.1 Japan 1999)	0.161059	0.016232
Porcine RVH NGS-3 (LC416240.1 Japan 2014)	Porcine rotavirus SKA-1 (AB576631.1 Japan 1999)	0.216463	0.0196187
Porcine RVH (KT962029.1 South Africa 2007)	Porcine rotavirus SKA-1 (AB576631.1 Japan 1999)	0.210625	0.0187617
Porcine RVH MRC-DPRU1575 (KT962029.1 South Africa 2007)	Porcine RVH KLM-22 (OQ603401 Russia 2022)	0.149409	0.0140148
Porcine RVH SP-VC36 (MT644992.1 Spain 2017)	Porcine RVH KLM-22 (OQ603401 Russia 2022)	0.160173	0.0162233
Porcine RVH SP-VC19 (MT644990.1 Spain 2017)	Porcine RVH KLM-22 (OQ603401 Russia 2022)	0.170309	0.0159934
Porcine RVH VNM/12087 (KX362526.1 Vietnam 2012)	Porcine RVH KLM-22 (OQ603401 Russia 2022)	0.170872	0.01714
Porcine RVH SP-VC29 (MT644991.1 Spain 2017)	Porcine RVH KLM-22 (OQ603401 Russia 2022)	0.17292	0.0156463
Porcine RVH VNM/14176 (KX362550.1 Vietnam 2012)	Porcine RVH KLM-22 (OQ603401 Russia 2022)	0.173809	0.0174784
Porcine RVH VNM/14254 (KX362560.1 Vietnam 2012)	Porcine RVH KLM-22 (OQ603401 Russia 2022)	0.175287	0.017801
Porcine RVH NGS-3 (LC416240.1 Japan 2014)	Porcine RVH KLM-22 (OQ603401 Russia 2022)	0.178278	0.0175551
Porcine RVH VNM/12089 (KX362515.1 Vietnam 2012)	Porcine RVH KLM-22 (OQ603401 Russia 2022)	0.183091	0.0165549
Porcine RVH SP-VC18 (MT644989.1 Spain 2017)	Porcine RVH KLM-22 (OQ603401 Russia 2022)	0.195609	0.0170068
Porcine RVH OK.5.68 (MH230118.1 USA 2008)	Porcine RVH KLM-22 (OQ603401 Russia 2022)	0.197169	0.0180802
Porcine RVH MN.9.65 (KU254588.2 USA 2008)	Porcine RVH KLM-22 (OQ603401 Russia 2022)	0.200311	0.0185466
Porcine RVH NGS-18 (LC416271.1 Japan 2013)	Porcine RVH KLM-22 (OQ603401 Russia 2022)	0.205329	0.0187903
Porcine RVH NGS-17 (LC416261.1 Japan 2013)	Porcine RVH KLM-22 (OQ603401 Russia 2022)	0.206592	0.0189382
Porcine RVH NGS-9 (LC416251.1 Japan 2015)	Porcine RVH KLM-22 (OQ603401 Russia 2022)	0.217594	0.0193365
Porcine rotavirus SKA-1 (AB576631.1 Japan 1999)	Porcine RVH KLM-22 (OQ603401 Russia 2022)	0.22368	0.0196673

## Sheet: VP4
Species 1	Species 2	Dist	Std. Err
Porcine RVH SP-VC36 (MT644976.1 Spain 2017)	Porcine RVH SP-VC29 (MT644975.1 Spain 2017)	0.121113	0.0120393
Porcine RVH SP-VC36 (MT644976.1 Spain 2017)	Porcine RVH SP-VC19 (MT644974.1 Spain 2017)	0.176872	0.0152448
Porcine RVH SP-VC29 (MT644975.1 Spain 2017)	Porcine RVH SP-VC19 (MT644974.1 Spain 2017)	0.194248	0.0151975
Porcine RVH SP-VC36 (MT644976.1 Spain 2017)	Porcine RVH SP-VC18 (MT644973.1 Spain 2017)	0.196744	0.0162023
Porcine RVH SP-VC29 (MT644975.1 Spain 2017)	Porcine RVH SP-VC18 (MT644973.1 Spain 2017)	0.197547	0.015917
Porcine RVH SP-VC19 (MT644974.1 Spain 2017)	Porcine RVH SP-VC18 (MT644973.1 Spain 2017)	0.0415484	0.00562856
Porcine RVH SP-VC36 (MT644976.1 Spain 2017)	Porcine RVH OK.5.68 (MH230119.1 USA 2008)	0.198599	0.0160403
Porcine RVH SP-VC29 (MT644975.1 Spain 2017)	Porcine RVH OK.5.68 (MH230119.1 USA 2008)	0.22182	0.0179746
Porcine RVH SP-VC19 (MT644974.1 Spain 2017)	Porcine RVH OK.5.68 (MH230119.1 USA 2008)	0.18939	0.0152234
Porcine RVH SP-VC18 (MT644973.1 Spain 2017)	Porcine RVH OK.5.68 (MH230119.1 USA 2008)	0.18939	0.0159917
Porcine RVH SP-VC36 (MT644976.1 Spain 2017)	Porcine RVH MN.9.65 (KU254590.2 USA 2008)	0.209506	0.0172929
Porcine RVH SP-VC29 (MT644975.1 Spain 2017)	Porcine RVH MN.9.65 (KU254590.2 USA 2008)	0.202595	0.0173987
Porcine RVH SP-VC19 (MT644974.1 Spain 2017)	Porcine RVH MN.9.65 (KU254590.2 USA 2008)	0.137175	0.0122522
Porcine RVH SP-VC18 (MT644973.1 Spain 2017)	Porcine RVH MN.9.65 (KU254590.2 USA 2008)	0.130933	0.0121808
Porcine RVH OK.5.68 (MH230119.1 USA 2008)	Porcine RVH MN.9.65 (KU254590.2 USA 2008)	0.102516	0.0109444
Porcine RVH SP-VC36 (MT644976.1 Spain 2017)	Porcine RVH BR64 (KM359493.1 Brazil 2012)	0.204553	0.0179449
Porcine RVH SP-VC29 (MT644975.1 Spain 2017)	Porcine RVH BR64 (KM359493.1 Brazil 2012)	0.187518	0.0163553
Porcine RVH SP-VC19 (MT644974.1 Spain 2017)	Porcine RVH BR64 (KM359493.1 Brazil 2012)	0.217663	0.0176513
Porcine RVH SP-VC18 (MT644973.1 Spain 2017)	Porcine RVH BR64 (KM359493.1 Brazil 2012)	0.207661	0.0170869
Porcine RVH OK.5.68 (MH230119.1 USA 2008)	Porcine RVH BR64 (KM359493.1 Brazil 2012)	0.146676	0.0132997
Porcine RVH MN.9.65 (KU254590.2 USA 2008)	Porcine RVH BR64 (KM359493.1 Brazil 2012)	0.145093	0.0131001
Porcine RVH SP-VC36 (MT644976.1 Spain 2017)	Porcine RVH BR62 (KM359492.1 Brazil 2012)	0.204553	0.0177023
Porcine RVH SP-VC29 (MT644975.1 Spain 2017)	Porcine RVH BR62 (KM359492.1 Brazil 2012)	0.190004	0.0164203
Porcine RVH SP-VC19 (MT644974.1 Spain 2017)	Porcine RVH BR62 (KM359492.1 Brazil 2012)	0.217663	0.0174914
Porcine RVH SP-VC18 (MT644973.1 Spain 2017)	Porcine RVH BR62 (KM359492.1 Brazil 2012)	0.207661	0.0168066
Porcine RVH OK.5.68 (MH230119.1 USA 2008)	Porcine RVH BR62 (KM359492.1 Brazil 2012)	0.148917	0.0135887
Porcine RVH MN.9.65 (KU254590.2 USA 2008)	Porcine RVH BR62 (KM359492.1 Brazil 2012)	0.147283	0.0132932
Porcine RVH BR64 (KM359493.1 Brazil 2012)	Porcine RVH BR62 (KM359492.1 Brazil 2012)	0.00275292	0.00146649
Porcine RVH SP-VC36 (MT644976.1 Spain 2017)	Porcine RVH BR61 (KM359491.1 Brazil 2012)	0.204553	0.0177023
Porcine RVH SP-VC29 (MT644975.1 Spain 2017)	Porcine RVH BR61 (KM359491.1 Brazil 2012)	0.190004	0.0164203
Porcine RVH SP-VC19 (MT644974.1 Spain 2017)	Porcine RVH BR61 (KM359491.1 Brazil 2012)	0.217663	0.0174914
Porcine RVH SP-VC18 (MT644973.1 Spain 2017)	Porcine RVH BR61 (KM359491.1 Brazil 2012)	0.207661	0.0168066
Porcine RVH OK.5.68 (MH230119.1 USA 2008)	Porcine RVH BR61 (KM359491.1 Brazil 2012)	0.148917	0.0135887
Porcine RVH MN.9.65 (KU254590.2 USA 2008)	Porcine RVH BR61 (KM359491.1 Brazil 2012)	0.147283	0.0132932
Porcine RVH BR64 (KM359493.1 Brazil 2012)	Porcine RVH BR61 (KM359491.1 Brazil 2012)	0.00275292	0.00146649
Porcine RVH BR62 (KM359492.1 Brazil 2012)	Porcine RVH BR61 (KM359491.1 Brazil 2012)	0	0
Porcine RVH SP-VC36 (MT644976.1 Spain 2017)	Porcine RVH BR63 (KM359490.1 Brazil 2012)	0.205861	0.0177825
Porcine RVH SP-VC29 (MT644975.1 Spain 2017)	Porcine RVH BR63 (KM359490.1 Brazil 2012)	0.188759	0.0162895
Porcine RVH SP-VC19 (MT644974.1 Spain 2017)	Porcine RVH BR63 (KM359490.1 Brazil 2012)	0.218999	0.0175197
Porcine RVH SP-VC18 (MT644973.1 Spain 2017)	Porcine RVH BR63 (KM359490.1 Brazil 2012)	0.208962	0.0169034
Porcine RVH OK.5.68 (MH230119.1 USA 2008)	Porcine RVH BR63 (KM359490.1 Brazil 2012)	0.150043	0.0136544
Porcine RVH MN.9.65 (KU254590.2 USA 2008)	Porcine RVH BR63 (KM359490.1 Brazil 2012)	0.148384	0.0132907
Porcine RVH BR64 (KM359493.1 Brazil 2012)	Porcine RVH BR63 (KM359490.1 Brazil 2012)	0.0034459	0.00154488
Porcine RVH BR62 (KM359492.1 Brazil 2012)	Porcine RVH BR63 (KM359490.1 Brazil 2012)	0.000685401	0.000669154
Porcine RVH BR61 (KM359491.1 Brazil 2012)	Porcine RVH BR63 (KM359490.1 Brazil 2012)	0.000685401	0.000669154
Porcine RVH SP-VC36 (MT644976.1 Spain 2017)	Porcine RVH BR60 (KM359489.1 Brazil 2012)	0.205861	0.0177825
Porcine RVH SP-VC29 (MT644975.1 Spain 2017)	Porcine RVH BR60 (KM359489.1 Brazil 2012)	0.188759	0.0162895
Porcine RVH SP-VC19 (MT644974.1 Spain 2017)	Porcine RVH BR60 (KM359489.1 Brazil 2012)	0.218999	0.0175197
Porcine RVH SP-VC18 (MT644973.1 Spain 2017)	Porcine RVH BR60 (KM359489.1 Brazil 2012)	0.208962	0.0169034
Porcine RVH OK.5.68 (MH230119.1 USA 2008)	Porcine RVH BR60 (KM359489.1 Brazil 2012)	0.150043	0.0136544
Porcine RVH MN.9.65 (KU254590.2 USA 2008)	Porcine RVH BR60 (KM359489.1 Brazil 2012)	0.148384	0.0132907
Porcine RVH BR64 (KM359493.1 Brazil 2012)	Porcine RVH BR60 (KM359489.1 Brazil 2012)	0.0034459	0.00154488
Porcine RVH BR62 (KM359492.1 Brazil 2012)	Porcine RVH BR60 (KM359489.1 Brazil 2012)	0.000685401	0.000669154
Porcine RVH BR61 (KM359491.1 Brazil 2012)	Porcine RVH BR60 (KM359489.1 Brazil 2012)	0.000685401	0.000669154
Porcine RVH BR63 (KM359490.1 Brazil 2012)	Porcine RVH BR60 (KM359489.1 Brazil 2012)	0	0
Porcine RVH SP-VC36 (MT644976.1 Spain 2017)	Porcine RVH BR59 (KM359488.1 Brazil 2012)	0.205861	0.0177825
Porcine RVH SP-VC29 (MT644975.1 Spain 2017)	Porcine RVH BR59 (KM359488.1 Brazil 2012)	0.188759	0.0162895
Porcine RVH SP-VC19 (MT644974.1 Spain 2017)	Porcine RVH BR59 (KM359488.1 Brazil 2012)	0.218999	0.0175197
Porcine RVH SP-VC18 (MT644973.1 Spain 2017)	Porcine RVH BR59 (KM359488.1 Brazil 2012)	0.208962	0.0169034
Porcine RVH OK.5.68 (MH230119.1 USA 2008)	Porcine RVH BR59 (KM359488.1 Brazil 2012)	0.150043	0.0136544
Porcine RVH MN.9.65 (KU254590.2 USA 2008)	Porcine RVH BR59 (KM359488.1 Brazil 2012)	0.148384	0.0132907
Porcine RVH BR64 (KM359493.1 Brazil 2012)	Porcine RVH BR59 (KM359488.1 Brazil 2012)	0.0034459	0.00154488
Porcine RVH BR62 (KM359492.1 Brazil 2012)	Porcine RVH BR59 (KM359488.1 Brazil 2012)	0.000685401	0.000669154
Porcine RVH BR61 (KM359491.1 Brazil 2012)	Porcine RVH BR59 (KM359488.1 Brazil 2012)	0.000685401	0.000669154
Porcine RVH BR63 (KM359490.1 Brazil 2012)	Porcine RVH BR59 (KM359488.1 Brazil 2012)	0	0
Porcine RVH BR60 (KM359489.1 Brazil 2012)	Porcine RVH BR59 (KM359488.1 Brazil 2012)	0	0
Porcine RVH SP-VC36 (MT644976.1 Spain 2017)	Porcine RVH VNM/14254 (KX362561.1 Vietnam 2012)	0.236138	0.0181606
Porcine RVH SP-VC29 (MT644975.1 Spain 2017)	Porcine RVH VNM/14254 (KX362561.1 Vietnam 2012)	0.250182	0.0193694
Porcine RVH SP-VC19 (MT644974.1 Spain 2017)	Porcine RVH VNM/14254 (KX362561.1 Vietnam 2012)	0.297753	0.0229431
Porcine RVH SP-VC18 (MT644973.1 Spain 2017)	Porcine RVH VNM/14254 (KX362561.1 Vietnam 2012)	0.307405	0.0237947
Porcine RVH OK.5.68 (MH230119.1 USA 2008)	Porcine RVH VNM/14254 (KX362561.1 Vietnam 2012)	0.275537	0.0225399
Porcine RVH MN.9.65 (KU254590.2 USA 2008)	Porcine RVH VNM/14254 (KX362561.1 Vietnam 2012)	0.281298	0.0217131
Porcine RVH BR64 (KM359493.1 Brazil 2012)	Porcine RVH VNM/14254 (KX362561.1 Vietnam 2012)	0.2829	0.022619
Porcine RVH BR62 (KM359492.1 Brazil 2012)	Porcine RVH VNM/14254 (KX362561.1 Vietnam 2012)	0.281347	0.0225211
Porcine RVH BR61 (KM359491.1 Brazil 2012)	Porcine RVH VNM/14254 (KX362561.1 Vietnam 2012)	0.281347	0.0225211
Porcine RVH BR63 (KM359490.1 Brazil 2012)	Porcine RVH VNM/14254 (KX362561.1 Vietnam 2012)	0.279801	0.0223226
Porcine RVH BR60 (KM359489.1 Brazil 2012)	Porcine RVH VNM/14254 (KX362561.1 Vietnam 2012)	0.279801	0.0223226
Porcine RVH BR59 (KM359488.1 Brazil 2012)	Porcine RVH VNM/14254 (KX362561.1 Vietnam 2012)	0.279801	0.0223226
Porcine RVH SP-VC36 (MT644976.1 Spain 2017)	Porcine RVH VNM/14176 (KX362551.1 Vietnam 2012)	0.233094	0.0196697
Porcine RVH SP-VC29 (MT644975.1 Spain 2017)	Porcine RVH VNM/14176 (KX362551.1 Vietnam 2012)	0.241421	0.0179472
Porcine RVH SP-VC19 (MT644974.1 Spain 2017)	Porcine RVH VNM/14176 (KX362551.1 Vietnam 2012)	0.27889	0.0216014
Porcine RVH SP-VC18 (MT644973.1 Spain 2017)	Porcine RVH VNM/14176 (KX362551.1 Vietnam 2012)	0.287446	0.0231158
Porcine RVH OK.5.68 (MH230119.1 USA 2008)	Porcine RVH VNM/14176 (KX362551.1 Vietnam 2012)	0.277757	0.0227037
Porcine RVH MN.9.65 (KU254590.2 USA 2008)	Porcine RVH VNM/14176 (KX362551.1 Vietnam 2012)	0.28259	0.0221034
Porcine RVH BR64 (KM359493.1 Brazil 2012)	Porcine RVH VNM/14176 (KX362551.1 Vietnam 2012)	0.266805	0.0208717
Porcine RVH BR62 (KM359492.1 Brazil 2012)	Porcine RVH VNM/14176 (KX362551.1 Vietnam 2012)	0.263829	0.0205107
Porcine RVH BR61 (KM359491.1 Brazil 2012)	Porcine RVH VNM/14176 (KX362551.1 Vietnam 2012)	0.263829	0.0205107
Porcine RVH BR63 (KM359490.1 Brazil 2012)	Porcine RVH VNM/14176 (KX362551.1 Vietnam 2012)	0.262351	0.0203577
Porcine RVH BR60 (KM359489.1 Brazil 2012)	Porcine RVH VNM/14176 (KX362551.1 Vietnam 2012)	0.262351	0.0203577
Porcine RVH BR59 (KM359488.1 Brazil 2012)	Porcine RVH VNM/14176 (KX362551.1 Vietnam 2012)	0.262351	0.0203577
Porcine RVH VNM/14254 (KX362561.1 Vietnam 2012)	Porcine RVH VNM/14176 (KX362551.1 Vietnam 2012)	0.0825602	0.0084989
Porcine RVH SP-VC36 (MT644976.1 Spain 2017)	Porcine RVH VNM/14250 (KX362540.1 Vietnam 2012)	0.202006	0.0159153
Porcine RVH SP-VC29 (MT644975.1 Spain 2017)	Porcine RVH VNM/14250 (KX362540.1 Vietnam 2012)	0.195553	0.0166203
Porcine RVH SP-VC19 (MT644974.1 Spain 2017)	Porcine RVH VNM/14250 (KX362540.1 Vietnam 2012)	0.238955	0.0171558
Porcine RVH SP-VC18 (MT644973.1 Spain 2017)	Porcine RVH VNM/14250 (KX362540.1 Vietnam 2012)	0.242592	0.0178418
Porcine RVH OK.5.68 (MH230119.1 USA 2008)	Porcine RVH VNM/14250 (KX362540.1 Vietnam 2012)	0.241567	0.019905
Porcine RVH MN.9.65 (KU254590.2 USA 2008)	Porcine RVH VNM/14250 (KX362540.1 Vietnam 2012)	0.240154	0.0184852
Porcine RVH BR64 (KM359493.1 Brazil 2012)	Porcine RVH VNM/14250 (KX362540.1 Vietnam 2012)	0.234152	0.0192228
Porcine RVH BR62 (KM359492.1 Brazil 2012)	Porcine RVH VNM/14250 (KX362540.1 Vietnam 2012)	0.236971	0.0192911
Porcine RVH BR61 (KM359491.1 Brazil 2012)	Porcine RVH VNM/14250 (KX362540.1 Vietnam 2012)	0.236971	0.0192911
Porcine RVH BR63 (KM359490.1 Brazil 2012)	Porcine RVH VNM/14250 (KX362540.1 Vietnam 2012)	0.235559	0.0192857
Porcine RVH BR60 (KM359489.1 Brazil 2012)	Porcine RVH VNM/14250 (KX362540.1 Vietnam 2012)	0.235559	0.0192857
Porcine RVH BR59 (KM359488.1 Brazil 2012)	Porcine RVH VNM/14250 (KX362540.1 Vietnam 2012)	0.235559	0.0192857
Porcine RVH VNM/14254 (KX362561.1 Vietnam 2012)	Porcine RVH VNM/14250 (KX362540.1 Vietnam 2012)	0.27792	0.0211366
Porcine RVH VNM/14176 (KX362551.1 Vietnam 2012)	Porcine RVH VNM/14250 (KX362540.1 Vietnam 2012)	0.277757	0.01956
Porcine RVH SP-VC36 (MT644976.1 Spain 2017)	Porcine RVH VNM/12087 (KX362527.1 Vietnam 2012)	0.234763	0.0182292
Porcine RVH SP-VC29 (MT644975.1 Spain 2017)	Porcine RVH VNM/12087 (KX362527.1 Vietnam 2012)	0.24591	0.0190008
Porcine RVH SP-VC19 (MT644974.1 Spain 2017)	Porcine RVH VNM/12087 (KX362527.1 Vietnam 2012)	0.294589	0.0229476
Porcine RVH SP-VC18 (MT644973.1 Spain 2017)	Porcine RVH VNM/12087 (KX362527.1 Vietnam 2012)	0.304161	0.0236636
Porcine RVH OK.5.68 (MH230119.1 USA 2008)	Porcine RVH VNM/12087 (KX362527.1 Vietnam 2012)	0.272494	0.0224665
Porcine RVH MN.9.65 (KU254590.2 USA 2008)	Porcine RVH VNM/12087 (KX362527.1 Vietnam 2012)	0.278262	0.0216691
Porcine RVH BR64 (KM359493.1 Brazil 2012)	Porcine RVH VNM/12087 (KX362527.1 Vietnam 2012)	0.281347	0.022427
Porcine RVH BR62 (KM359492.1 Brazil 2012)	Porcine RVH VNM/12087 (KX362527.1 Vietnam 2012)	0.279801	0.0223247
Porcine RVH BR61 (KM359491.1 Brazil 2012)	Porcine RVH VNM/12087 (KX362527.1 Vietnam 2012)	0.279801	0.0223247
Porcine RVH BR63 (KM359490.1 Brazil 2012)	Porcine RVH VNM/12087 (KX362527.1 Vietnam 2012)	0.278261	0.0221203
Porcine RVH BR60 (KM359489.1 Brazil 2012)	Porcine RVH VNM/12087 (KX362527.1 Vietnam 2012)	0.278261	0.0221203
Porcine RVH BR59 (KM359488.1 Brazil 2012)	Porcine RVH VNM/12087 (KX362527.1 Vietnam 2012)	0.278261	0.0221203
Porcine RVH VNM/14254 (KX362561.1 Vietnam 2012)	Porcine RVH VNM/12087 (KX362527.1 Vietnam 2012)	0.00343927	0.00154601
Porcine RVH VNM/14176 (KX362551.1 Vietnam 2012)	Porcine RVH VNM/12087 (KX362527.1 Vietnam 2012)	0.0851073	0.00880229
Porcine RVH VNM/14250 (KX362540.1 Vietnam 2012)	Porcine RVH VNM/12087 (KX362527.1 Vietnam 2012)	0.274865	0.02111
Porcine RVH SP-VC36 (MT644976.1 Spain 2017)	Porcine RVH VNM/12089 (KX362516.1 Vietnam 2012)	0.205655	0.0159614
Porcine RVH SP-VC29 (MT644975.1 Spain 2017)	Porcine RVH VNM/12089 (KX362516.1 Vietnam 2012)	0.199141	0.0168319
Porcine RVH SP-VC19 (MT644974.1 Spain 2017)	Porcine RVH VNM/12089 (KX362516.1 Vietnam 2012)	0.240066	0.0170393
Porcine RVH SP-VC18 (MT644973.1 Spain 2017)	Porcine RVH VNM/12089 (KX362516.1 Vietnam 2012)	0.253776	0.0184113
Porcine RVH OK.5.68 (MH230119.1 USA 2008)	Porcine RVH VNM/12089 (KX362516.1 Vietnam 2012)	0.243334	0.0200022
Porcine RVH MN.9.65 (KU254590.2 USA 2008)	Porcine RVH VNM/12089 (KX362516.1 Vietnam 2012)	0.241266	0.0189134
Porcine RVH BR64 (KM359493.1 Brazil 2012)	Porcine RVH VNM/12089 (KX362516.1 Vietnam 2012)	0.243004	0.0204238
Porcine RVH BR62 (KM359492.1 Brazil 2012)	Porcine RVH VNM/12089 (KX362516.1 Vietnam 2012)	0.243004	0.0203597
Porcine RVH BR61 (KM359491.1 Brazil 2012)	Porcine RVH VNM/12089 (KX362516.1 Vietnam 2012)	0.243004	0.0203597
Porcine RVH BR63 (KM359490.1 Brazil 2012)	Porcine RVH VNM/12089 (KX362516.1 Vietnam 2012)	0.241567	0.020305
Porcine RVH BR60 (KM359489.1 Brazil 2012)	Porcine RVH VNM/12089 (KX362516.1 Vietnam 2012)	0.241567	0.020305
Porcine RVH BR59 (KM359488.1 Brazil 2012)	Porcine RVH VNM/12089 (KX362516.1 Vietnam 2012)	0.241567	0.020305
Porcine RVH VNM/14254 (KX362561.1 Vietnam 2012)	Porcine RVH VNM/12089 (KX362516.1 Vietnam 2012)	0.278261	0.0215904
Porcine RVH VNM/14176 (KX362551.1 Vietnam 2012)	Porcine RVH VNM/12089 (KX362516.1 Vietnam 2012)	0.271983	0.0195762
Porcine RVH VNM/14250 (KX362540.1 Vietnam 2012)	Porcine RVH VNM/12089 (KX362516.1 Vietnam 2012)	0.0273278	0.00464804
Porcine RVH VNM/12087 (KX362527.1 Vietnam 2012)	Porcine RVH VNM/12089 (KX362516.1 Vietnam 2012)	0.275199	0.0215736
Porcine RVH SP-VC36 (MT644976.1 Spain 2017)	Porcine RVH RVA17/KS (OM366132.1 USA 2020)	0.235431	0.0191876
Porcine RVH SP-VC29 (MT644975.1 Spain 2017)	Porcine RVH RVA17/KS (OM366132.1 USA 2020)	0.224641	0.0184585
Porcine RVH SP-VC19 (MT644974.1 Spain 2017)	Porcine RVH RVA17/KS (OM366132.1 USA 2020)	0.203763	0.0172684
Porcine RVH SP-VC18 (MT644973.1 Spain 2017)	Porcine RVH RVA17/KS (OM366132.1 USA 2020)	0.202499	0.0169816
Porcine RVH OK.5.68 (MH230119.1 USA 2008)	Porcine RVH RVA17/KS (OM366132.1 USA 2020)	0.129872	0.0119561
Porcine RVH MN.9.65 (KU254590.2 USA 2008)	Porcine RVH RVA17/KS (OM366132.1 USA 2020)	0.116801	0.0113716
Porcine RVH BR64 (KM359493.1 Brazil 2012)	Porcine RVH RVA17/KS (OM366132.1 USA 2020)	0.162492	0.0143534
Porcine RVH BR62 (KM359492.1 Brazil 2012)	Porcine RVH RVA17/KS (OM366132.1 USA 2020)	0.164813	0.0146021
Porcine RVH BR61 (KM359491.1 Brazil 2012)	Porcine RVH RVA17/KS (OM366132.1 USA 2020)	0.164813	0.0146021
Porcine RVH BR63 (KM359490.1 Brazil 2012)	Porcine RVH RVA17/KS (OM366132.1 USA 2020)	0.16598	0.0145815
Porcine RVH BR60 (KM359489.1 Brazil 2012)	Porcine RVH RVA17/KS (OM366132.1 USA 2020)	0.16598	0.0145815
Porcine RVH BR59 (KM359488.1 Brazil 2012)	Porcine RVH RVA17/KS (OM366132.1 USA 2020)	0.16598	0.0145815
Porcine RVH VNM/14254 (KX362561.1 Vietnam 2012)	Porcine RVH RVA17/KS (OM366132.1 USA 2020)	0.316719	0.0244928
Porcine RVH VNM/14176 (KX362551.1 Vietnam 2012)	Porcine RVH RVA17/KS (OM366132.1 USA 2020)	0.301747	0.023222
Porcine RVH VNM/14250 (KX362540.1 Vietnam 2012)	Porcine RVH RVA17/KS (OM366132.1 USA 2020)	0.261811	0.0209737
Porcine RVH VNM/12087 (KX362527.1 Vietnam 2012)	Porcine RVH RVA17/KS (OM366132.1 USA 2020)	0.313369	0.0242295
Porcine RVH VNM/12089 (KX362516.1 Vietnam 2012)	Porcine RVH RVA17/KS (OM366132.1 USA 2020)	0.265156	0.0209548
Porcine RVH SP-VC36 (MT644976.1 Spain 2017)	Porcine RVH NGS-18 (LC416272.1 Japan 2013)	0.220959	0.0183693
Porcine RVH SP-VC29 (MT644975.1 Spain 2017)	Porcine RVH NGS-18 (LC416272.1 Japan 2013)	0.233094	0.0180347
Porcine RVH SP-VC19 (MT644974.1 Spain 2017)	Porcine RVH NGS-18 (LC416272.1 Japan 2013)	0.290354	0.0231969
Porcine RVH SP-VC18 (MT644973.1 Spain 2017)	Porcine RVH NGS-18 (LC416272.1 Japan 2013)	0.303999	0.02348
Porcine RVH OK.5.68 (MH230119.1 USA 2008)	Porcine RVH NGS-18 (LC416272.1 Japan 2013)	0.277757	0.0213751
Porcine RVH MN.9.65 (KU254590.2 USA 2008)	Porcine RVH NGS-18 (LC416272.1 Japan 2013)	0.286558	0.021656
Porcine RVH BR64 (KM359493.1 Brazil 2012)	Porcine RVH NGS-18 (LC416272.1 Japan 2013)	0.262351	0.0207911
Porcine RVH BR62 (KM359492.1 Brazil 2012)	Porcine RVH NGS-18 (LC416272.1 Japan 2013)	0.262351	0.0206357
Porcine RVH BR61 (KM359491.1 Brazil 2012)	Porcine RVH NGS-18 (LC416272.1 Japan 2013)	0.262351	0.0206357
Porcine RVH BR63 (KM359490.1 Brazil 2012)	Porcine RVH NGS-18 (LC416272.1 Japan 2013)	0.260878	0.0204301
Porcine RVH BR60 (KM359489.1 Brazil 2012)	Porcine RVH NGS-18 (LC416272.1 Japan 2013)	0.260878	0.0204301
Porcine RVH BR59 (KM359488.1 Brazil 2012)	Porcine RVH NGS-18 (LC416272.1 Japan 2013)	0.260878	0.0204301
Porcine RVH VNM/14254 (KX362561.1 Vietnam 2012)	Porcine RVH NGS-18 (LC416272.1 Japan 2013)	0.0980557	0.00934718
Porcine RVH VNM/14176 (KX362551.1 Vietnam 2012)	Porcine RVH NGS-18 (LC416272.1 Japan 2013)	0.111256	0.0114326
Porcine RVH VNM/14250 (KX362540.1 Vietnam 2012)	Porcine RVH NGS-18 (LC416272.1 Japan 2013)	0.269292	0.0205477
Porcine RVH VNM/12087 (KX362527.1 Vietnam 2012)	Porcine RVH NGS-18 (LC416272.1 Japan 2013)	0.0987732	0.00939868
Porcine RVH VNM/12089 (KX362516.1 Vietnam 2012)	Porcine RVH NGS-18 (LC416272.1 Japan 2013)	0.270309	0.0207773
Porcine RVH RVA17/KS (OM366132.1 USA 2020)	Porcine RVH NGS-18 (LC416272.1 Japan 2013)	0.299378	0.0230655
Porcine RVH SP-VC36 (MT644976.1 Spain 2017)	Porcine RVH NGS-9 (LC416252.1 Japan 2015)	0.237306	0.0204909
Porcine RVH SP-VC29 (MT644975.1 Spain 2017)	Porcine RVH NGS-9 (LC416252.1 Japan 2015)	0.252724	0.0195877
Porcine RVH SP-VC19 (MT644974.1 Spain 2017)	Porcine RVH NGS-9 (LC416252.1 Japan 2015)	0.297971	0.0222596
Porcine RVH SP-VC18 (MT644973.1 Spain 2017)	Porcine RVH NGS-9 (LC416252.1 Japan 2015)	0.310118	0.0229537
Porcine RVH OK.5.68 (MH230119.1 USA 2008)	Porcine RVH NGS-9 (LC416252.1 Japan 2015)	0.29777	0.0234724
Porcine RVH MN.9.65 (KU254590.2 USA 2008)	Porcine RVH NGS-9 (LC416252.1 Japan 2015)	0.29573	0.0223621
Porcine RVH BR64 (KM359493.1 Brazil 2012)	Porcine RVH NGS-9 (LC416252.1 Japan 2015)	0.286353	0.0226379
Porcine RVH BR62 (KM359492.1 Brazil 2012)	Porcine RVH NGS-9 (LC416252.1 Japan 2015)	0.286353	0.022685
Porcine RVH BR61 (KM359491.1 Brazil 2012)	Porcine RVH NGS-9 (LC416252.1 Japan 2015)	0.286353	0.022685
Porcine RVH BR63 (KM359490.1 Brazil 2012)	Porcine RVH NGS-9 (LC416252.1 Japan 2015)	0.2848	0.0224405
Porcine RVH BR60 (KM359489.1 Brazil 2012)	Porcine RVH NGS-9 (LC416252.1 Japan 2015)	0.2848	0.0224405
Porcine RVH BR59 (KM359488.1 Brazil 2012)	Porcine RVH NGS-9 (LC416252.1 Japan 2015)	0.2848	0.0224405
Porcine RVH VNM/14254 (KX362561.1 Vietnam 2012)	Porcine RVH NGS-9 (LC416252.1 Japan 2015)	0.0878857	0.00864833
Porcine RVH VNM/14176 (KX362551.1 Vietnam 2012)	Porcine RVH NGS-9 (LC416252.1 Japan 2015)	0.0930628	0.010359
Porcine RVH VNM/14250 (KX362540.1 Vietnam 2012)	Porcine RVH NGS-9 (LC416252.1 Japan 2015)	0.290533	0.0213155
Porcine RVH VNM/12087 (KX362527.1 Vietnam 2012)	Porcine RVH NGS-9 (LC416252.1 Japan 2015)	0.0923453	0.00896362
Porcine RVH VNM/12089 (KX362516.1 Vietnam 2012)	Porcine RVH NGS-9 (LC416252.1 Japan 2015)	0.294807	0.0220129
Porcine RVH RVA17/KS (OM366132.1 USA 2020)	Porcine RVH NGS-9 (LC416252.1 Japan 2015)	0.316919	0.0242431
Porcine RVH NGS-18 (LC416272.1 Japan 2013)	Porcine RVH NGS-9 (LC416252.1 Japan 2015)	0.0530108	0.00712836
Porcine RVH SP-VC36 (MT644976.1 Spain 2017)	Porcine RVH NGS-7 (LC348481.1 Japan 2014)	0.185515	0.0156103
Porcine RVH SP-VC29 (MT644975.1 Spain 2017)	Porcine RVH NGS-7 (LC348481.1 Japan 2014)	0.195536	0.0168924
Porcine RVH SP-VC19 (MT644974.1 Spain 2017)	Porcine RVH NGS-7 (LC348481.1 Japan 2014)	0.246821	0.0183291
Porcine RVH SP-VC18 (MT644973.1 Spain 2017)	Porcine RVH NGS-7 (LC348481.1 Japan 2014)	0.227358	0.0180775
Porcine RVH OK.5.68 (MH230119.1 USA 2008)	Porcine RVH NGS-7 (LC348481.1 Japan 2014)	0.213637	0.0183559
Porcine RVH MN.9.65 (KU254590.2 USA 2008)	Porcine RVH NGS-7 (LC348481.1 Japan 2014)	0.203498	0.0165079
Porcine RVH BR64 (KM359493.1 Brazil 2012)	Porcine RVH NGS-7 (LC348481.1 Japan 2014)	0.169639	0.0141715
Porcine RVH BR62 (KM359492.1 Brazil 2012)	Porcine RVH NGS-7 (LC348481.1 Japan 2014)	0.174374	0.0145672
Porcine RVH BR61 (KM359491.1 Brazil 2012)	Porcine RVH NGS-7 (LC348481.1 Japan 2014)	0.174374	0.0145672
Porcine RVH BR63 (KM359490.1 Brazil 2012)	Porcine RVH NGS-7 (LC348481.1 Japan 2014)	0.175568	0.0146632
Porcine RVH BR60 (KM359489.1 Brazil 2012)	Porcine RVH NGS-7 (LC348481.1 Japan 2014)	0.175568	0.0146632
Porcine RVH BR59 (KM359488.1 Brazil 2012)	Porcine RVH NGS-7 (LC348481.1 Japan 2014)	0.175568	0.0146632
Porcine RVH VNM/14254 (KX362561.1 Vietnam 2012)	Porcine RVH NGS-7 (LC348481.1 Japan 2014)	0.26048	0.0200619
Porcine RVH VNM/14176 (KX362551.1 Vietnam 2012)	Porcine RVH NGS-7 (LC348481.1 Japan 2014)	0.263308	0.0207024
Porcine RVH VNM/14250 (KX362540.1 Vietnam 2012)	Porcine RVH NGS-7 (LC348481.1 Japan 2014)	0.215566	0.0173346
Porcine RVH VNM/12087 (KX362527.1 Vietnam 2012)	Porcine RVH NGS-7 (LC348481.1 Japan 2014)	0.254601	0.0196306
Porcine RVH VNM/12089 (KX362516.1 Vietnam 2012)	Porcine RVH NGS-7 (LC348481.1 Japan 2014)	0.226713	0.0186774
Porcine RVH RVA17/KS (OM366132.1 USA 2020)	Porcine RVH NGS-7 (LC348481.1 Japan 2014)	0.208952	0.0163277
Porcine RVH NGS-18 (LC416272.1 Japan 2013)	Porcine RVH NGS-7 (LC348481.1 Japan 2014)	0.243497	0.0200411
Porcine RVH NGS-9 (LC416252.1 Japan 2015)	Porcine RVH NGS-7 (LC348481.1 Japan 2014)	0.262795	0.0213649
Porcine RVH SP-VC36 (MT644976.1 Spain 2017)	Porcine RVH MRC-DPRU1575 (KT962030.1 South Africa 2007)	0.130359	0.0117623
Porcine RVH SP-VC29 (MT644975.1 Spain 2017)	Porcine RVH MRC-DPRU1575 (KT962030.1 South Africa 2007)	0.134287	0.0121859
Porcine RVH SP-VC19 (MT644974.1 Spain 2017)	Porcine RVH MRC-DPRU1575 (KT962030.1 South Africa 2007)	0.200757	0.0156124
Porcine RVH SP-VC18 (MT644973.1 Spain 2017)	Porcine RVH MRC-DPRU1575 (KT962030.1 South Africa 2007)	0.20491	0.0159027
Porcine RVH OK.5.68 (MH230119.1 USA 2008)	Porcine RVH MRC-DPRU1575 (KT962030.1 South Africa 2007)	0.20794	0.0170812
Porcine RVH MN.9.65 (KU254590.2 USA 2008)	Porcine RVH MRC-DPRU1575 (KT962030.1 South Africa 2007)	0.212373	0.0168473
Porcine RVH BR64 (KM359493.1 Brazil 2012)	Porcine RVH MRC-DPRU1575 (KT962030.1 South Africa 2007)	0.182826	0.01496
Porcine RVH BR62 (KM359492.1 Brazil 2012)	Porcine RVH MRC-DPRU1575 (KT962030.1 South Africa 2007)	0.182826	0.0148376
Porcine RVH BR61 (KM359491.1 Brazil 2012)	Porcine RVH MRC-DPRU1575 (KT962030.1 South Africa 2007)	0.182826	0.0148376
Porcine RVH BR63 (KM359490.1 Brazil 2012)	Porcine RVH MRC-DPRU1575 (KT962030.1 South Africa 2007)	0.184051	0.0148584
Porcine RVH BR60 (KM359489.1 Brazil 2012)	Porcine RVH MRC-DPRU1575 (KT962030.1 South Africa 2007)	0.184051	0.0148584
Porcine RVH BR59 (KM359488.1 Brazil 2012)	Porcine RVH MRC-DPRU1575 (KT962030.1 South Africa 2007)	0.184051	0.0148584
Porcine RVH VNM/14254 (KX362561.1 Vietnam 2012)	Porcine RVH MRC-DPRU1575 (KT962030.1 South Africa 2007)	0.25481	0.0191794
Porcine RVH VNM/14176 (KX362551.1 Vietnam 2012)	Porcine RVH MRC-DPRU1575 (KT962030.1 South Africa 2007)	0.237514	0.0184337
Porcine RVH VNM/14250 (KX362540.1 Vietnam 2012)	Porcine RVH MRC-DPRU1575 (KT962030.1 South Africa 2007)	0.176672	0.0140481
Porcine RVH VNM/12087 (KX362527.1 Vietnam 2012)	Porcine RVH MRC-DPRU1575 (KT962030.1 South Africa 2007)	0.250479	0.0189805
Porcine RVH VNM/12089 (KX362516.1 Vietnam 2012)	Porcine RVH MRC-DPRU1575 (KT962030.1 South Africa 2007)	0.175692	0.014309
Porcine RVH RVA17/KS (OM366132.1 USA 2020)	Porcine RVH MRC-DPRU1575 (KT962030.1 South Africa 2007)	0.224113	0.0192156
Porcine RVH NGS-18 (LC416272.1 Japan 2013)	Porcine RVH MRC-DPRU1575 (KT962030.1 South Africa 2007)	0.240306	0.0185063
Porcine RVH NGS-9 (LC416252.1 Japan 2015)	Porcine RVH MRC-DPRU1575 (KT962030.1 South Africa 2007)	0.269151	0.0213333
Porcine RVH NGS-7 (LC348481.1 Japan 2014)	Porcine RVH MRC-DPRU1575 (KT962030.1 South Africa 2007)	0.174045	0.0147911
Porcine RVH SP-VC36 (MT644976.1 Spain 2017)	Porcine RVH NGS-3 (LC348479.1 Japan 2014)	0.200924	0.0162344
Porcine RVH SP-VC29 (MT644975.1 Spain 2017)	Porcine RVH NGS-3 (LC348479.1 Japan 2014)	0.202984	0.0166907
Porcine RVH SP-VC19 (MT644974.1 Spain 2017)	Porcine RVH NGS-3 (LC348479.1 Japan 2014)	0.250855	0.0194041
Porcine RVH SP-VC18 (MT644973.1 Spain 2017)	Porcine RVH NGS-3 (LC348479.1 Japan 2014)	0.240154	0.0188415
Porcine RVH OK.5.68 (MH230119.1 USA 2008)	Porcine RVH NGS-3 (LC348479.1 Japan 2014)	0.215448	0.0175569
Porcine RVH MN.9.65 (KU254590.2 USA 2008)	Porcine RVH NGS-3 (LC348479.1 Japan 2014)	0.227198	0.0183624
Porcine RVH BR64 (KM359493.1 Brazil 2012)	Porcine RVH NGS-3 (LC348479.1 Japan 2014)	0.193769	0.0159592
Porcine RVH BR62 (KM359492.1 Brazil 2012)	Porcine RVH NGS-3 (LC348479.1 Japan 2014)	0.196302	0.0161448
Porcine RVH BR61 (KM359491.1 Brazil 2012)	Porcine RVH NGS-3 (LC348479.1 Japan 2014)	0.196302	0.0161448
Porcine RVH BR63 (KM359490.1 Brazil 2012)	Porcine RVH NGS-3 (LC348479.1 Japan 2014)	0.197576	0.0161755
Porcine RVH BR60 (KM359489.1 Brazil 2012)	Porcine RVH NGS-3 (LC348479.1 Japan 2014)	0.197576	0.0161755
Porcine RVH BR59 (KM359488.1 Brazil 2012)	Porcine RVH NGS-3 (LC348479.1 Japan 2014)	0.197576	0.0161755
Porcine RVH VNM/14254 (KX362561.1 Vietnam 2012)	Porcine RVH NGS-3 (LC348479.1 Japan 2014)	0.27301	0.0218836
Porcine RVH VNM/14176 (KX362551.1 Vietnam 2012)	Porcine RVH NGS-3 (LC348479.1 Japan 2014)	0.261474	0.0219904
Porcine RVH VNM/14250 (KX362540.1 Vietnam 2012)	Porcine RVH NGS-3 (LC348479.1 Japan 2014)	0.239353	0.0193837
Porcine RVH VNM/12087 (KX362527.1 Vietnam 2012)	Porcine RVH NGS-3 (LC348479.1 Japan 2014)	0.27454	0.0217432
Porcine RVH VNM/12089 (KX362516.1 Vietnam 2012)	Porcine RVH NGS-3 (LC348479.1 Japan 2014)	0.239679	0.0193596
Porcine RVH RVA17/KS (OM366132.1 USA 2020)	Porcine RVH NGS-3 (LC348479.1 Japan 2014)	0.218752	0.0185218
Porcine RVH NGS-18 (LC416272.1 Japan 2013)	Porcine RVH NGS-3 (LC348479.1 Japan 2014)	0.25346	0.0213744
Porcine RVH NGS-9 (LC416252.1 Japan 2015)	Porcine RVH NGS-3 (LC348479.1 Japan 2014)	0.273165	0.0232581
Porcine RVH NGS-7 (LC348481.1 Japan 2014)	Porcine RVH NGS-3 (LC348479.1 Japan 2014)	0.0813452	0.00843152
Porcine RVH MRC-DPRU1575 (KT962030.1 South Africa 2007)	Porcine RVH NGS-3 (LC348479.1 Japan 2014)	0.190982	0.0155718
Porcine RVH SP-VC36 (MT644976.1 Spain 2017)	Porcine rotavirus SKA-1 (AB576625.1 Japan 1999)	0.216124	0.0179331
Porcine RVH SP-VC29 (MT644975.1 Spain 2017)	Porcine rotavirus SKA-1 (AB576625.1 Japan 1999)	0.185708	0.0158691
Porcine RVH SP-VC19 (MT644974.1 Spain 2017)	Porcine rotavirus SKA-1 (AB576625.1 Japan 1999)	0.216104	0.0175933
Porcine RVH SP-VC18 (MT644973.1 Spain 2017)	Porcine rotavirus SKA-1 (AB576625.1 Japan 1999)	0.213478	0.0172692
Porcine RVH OK.5.68 (MH230119.1 USA 2008)	Porcine rotavirus SKA-1 (AB576625.1 Japan 1999)	0.161827	0.013769
Porcine RVH MN.9.65 (KU254590.2 USA 2008)	Porcine rotavirus SKA-1 (AB576625.1 Japan 1999)	0.157731	0.0139723
Porcine RVH BR64 (KM359493.1 Brazil 2012)	Porcine rotavirus SKA-1 (AB576625.1 Japan 1999)	0.143921	0.0130137
Porcine RVH BR62 (KM359492.1 Brazil 2012)	Porcine rotavirus SKA-1 (AB576625.1 Japan 1999)	0.145018	0.0131625
Porcine RVH BR61 (KM359491.1 Brazil 2012)	Porcine rotavirus SKA-1 (AB576625.1 Japan 1999)	0.145018	0.0131625
Porcine RVH BR63 (KM359490.1 Brazil 2012)	Porcine rotavirus SKA-1 (AB576625.1 Japan 1999)	0.143921	0.013035
Porcine RVH BR60 (KM359489.1 Brazil 2012)	Porcine rotavirus SKA-1 (AB576625.1 Japan 1999)	0.143921	0.013035
Porcine RVH BR59 (KM359488.1 Brazil 2012)	Porcine rotavirus SKA-1 (AB576625.1 Japan 1999)	0.143921	0.013035
Porcine RVH VNM/14254 (KX362561.1 Vietnam 2012)	Porcine rotavirus SKA-1 (AB576625.1 Japan 1999)	0.266395	0.0206725
Porcine RVH VNM/14176 (KX362551.1 Vietnam 2012)	Porcine rotavirus SKA-1 (AB576625.1 Japan 1999)	0.270007	0.0196648
Porcine RVH VNM/14250 (KX362540.1 Vietnam 2012)	Porcine rotavirus SKA-1 (AB576625.1 Japan 1999)	0.213949	0.0180553
Porcine RVH VNM/12087 (KX362527.1 Vietnam 2012)	Porcine rotavirus SKA-1 (AB576625.1 Japan 1999)	0.260516	0.0200793
Porcine RVH VNM/12089 (KX362516.1 Vietnam 2012)	Porcine rotavirus SKA-1 (AB576625.1 Japan 1999)	0.219543	0.0189664
Porcine RVH RVA17/KS (OM366132.1 USA 2020)	Porcine rotavirus SKA-1 (AB576625.1 Japan 1999)	0.173336	0.0143164
Porcine RVH NGS-18 (LC416272.1 Japan 2013)	Porcine rotavirus SKA-1 (AB576625.1 Japan 1999)	0.235343	0.0174386
Porcine RVH NGS-9 (LC416252.1 Japan 2015)	Porcine rotavirus SKA-1 (AB576625.1 Japan 1999)	0.283253	0.0212634
Porcine RVH NGS-7 (LC348481.1 Japan 2014)	Porcine rotavirus SKA-1 (AB576625.1 Japan 1999)	0.198873	0.016298
Porcine RVH MRC-DPRU1575 (KT962030.1 South Africa 2007)	Porcine rotavirus SKA-1 (AB576625.1 Japan 1999)	0.18637	0.0158059
Porcine RVH NGS-3 (LC348479.1 Japan 2014)	Porcine rotavirus SKA-1 (AB576625.1 Japan 1999)	0.222307	0.0177644
Porcine RVH SP-VC29 (MT644975 Spain 2017)	Porcine RVH KLM-22 (OQ603402 Russia 2022)	0.136346	0.0118132
Porcine RVH MRC-DPRU1575 (KT962030 South Africa 2007)	Porcine RVH KLM-22 (OQ603402 Russia 2022)	0.162492	0.0146847
Porcine RVH SP-VC36 (MT644976 Spain 2017)	Porcine RVH KLM-22 (OQ603402 Russia 2022)	0.163854	0.0145132
Porcine RVH VNM/14250 (KX362540 Vietnam 2012)	Porcine RVH KLM-22 (OQ603402 Russia 2022)	0.21396	0.0180429
Porcine RVH MN.9.65 (KU254590 USA 2008)	Porcine RVH KLM-22 (OQ603402 Russia 2022)	0.217006	0.0173953
Porcine RVH VNM/12089 (KX362516 Vietnam 2012)	Porcine RVH KLM-22 (OQ603402 Russia 2022)	0.217688	0.0177764
Porcine RVH SP-VC19 (MT644974 Spain 2017)	Porcine RVH KLM-22 (OQ603402 Russia 2022)	0.220959	0.0174673
Porcine rotavirus SKA-1 (AB576625 Japan 1999)	Porcine RVH KLM-22 (OQ603402 Russia 2022)	0.22437	0.017035
Porcine RVH NGS-7 (LC348481 Japan 2014)	Porcine RVH KLM-22 (OQ603402 Russia 2022)	0.226835	0.0188565
Porcine RVH BR64 (KM359493 Brazil 2012)	Porcine RVH KLM-22 (OQ603402 Russia 2022)	0.227638	0.0179298
Porcine RVH SP-VC18 (MT644973 Spain 2017)	Porcine RVH KLM-22 (OQ603402 Russia 2022)	0.22797	0.0183293
Porcine RVH BR63 (KM359490 Brazil 2012)	Porcine RVH KLM-22 (OQ603402 Russia 2022)	0.229007	0.0178963
Porcine RVH BR60 (KM359489 Brazil 2012)	Porcine RVH KLM-22 (OQ603402 Russia 2022)	0.229007	0.0178963
Porcine RVH BR59 (KM359488 Brazil 2012)	Porcine RVH KLM-22 (OQ603402 Russia 2022)	0.229007	0.0178963
Porcine RVH NGS-3 (LC348479 Japan 2014)	Porcine RVH KLM-22 (OQ603402 Russia 2022)	0.229868	0.0187664
Porcine RVH BR62 (KM359492 Brazil 2012)	Porcine RVH KLM-22 (OQ603402 Russia 2022)	0.230381	0.017967
Porcine RVH BR61 (KM359491 Brazil 2012)	Porcine RVH KLM-22 (OQ603402 Russia 2022)	0.230381	0.017967
Porcine RVH RVA17/KS (OM366132 USA 2020)	Porcine RVH KLM-22 (OQ603402 Russia 2022)	0.251319	0.0193342
Porcine RVH OK.5.68 (MH230119 USA 2008)	Porcine RVH KLM-22 (OQ603402 Russia 2022)	0.252793	0.0199067
Porcine RVH NGS-18 (LC416272 Japan 2013)	Porcine RVH KLM-22 (OQ603402 Russia 2022)	0.259636	0.0209103
Porcine RVH VNM/14176 (KX362551 Vietnam 2012)	Porcine RVH KLM-22 (OQ603402 Russia 2022)	0.267569	0.0217371
Porcine RVH VNM/12087 (KX362527 Vietnam 2012)	Porcine RVH KLM-22 (OQ603402 Russia 2022)	0.27681	0.0212171
Porcine RVH VNM/14254 (KX362561 Vietnam 2012)	Porcine RVH KLM-22 (OQ603402 Russia 2022)	0.278328	0.0211673
Porcine RVH NGS-9 (LC416252 Japan 2015)	Porcine RVH KLM-22 (OQ603402 Russia 2022)	0.292464	0.02277

## Sheet: VP6
Species 1	Species 2	Dist	Std. Err
Porcine RVH MN.9.65 (KU254587.2 USA 2008)	Porcine RVH OK.5.68 (MH230121.1 USA 2008)	0.0502955	0.00732995
Porcine RVH MN.9.65 (KU254587.2 USA 2008)	Porcine RVH SP-VC36 (MT644980.1 Spain 2017)	0.181769	0.0165871
Porcine RVH OK.5.68 (MH230121.1 USA 2008)	Porcine RVH SP-VC36 (MT644980.1 Spain 2017)	0.182332	0.0171531
Porcine RVH MN.9.65 (KU254587.2 USA 2008)	Porcine RVH SP-VC29 (MT644979.1 Spain 2017)	0.172394	0.0165055
Porcine RVH OK.5.68 (MH230121.1 USA 2008)	Porcine RVH SP-VC29 (MT644979.1 Spain 2017)	0.171381	0.0167116
Porcine RVH SP-VC36 (MT644980.1 Spain 2017)	Porcine RVH SP-VC29 (MT644979.1 Spain 2017)	0.0984112	0.0116273
Porcine RVH MN.9.65 (KU254587.2 USA 2008)	Porcine RVH SP-VC19 (MT644978.1 Spain 2017)	0.132974	0.014363
Porcine RVH OK.5.68 (MH230121.1 USA 2008)	Porcine RVH SP-VC19 (MT644978.1 Spain 2017)	0.143901	0.0154268
Porcine RVH SP-VC36 (MT644980.1 Spain 2017)	Porcine RVH SP-VC19 (MT644978.1 Spain 2017)	0.14878	0.0145685
Porcine RVH SP-VC29 (MT644979.1 Spain 2017)	Porcine RVH SP-VC19 (MT644978.1 Spain 2017)	0.130301	0.0131679
Porcine RVH MN.9.65 (KU254587.2 USA 2008)	Porcine RVH SP-VC18 (MT644977.1 Spain 2017)	0.140333	0.0144462
Porcine RVH OK.5.68 (MH230121.1 USA 2008)	Porcine RVH SP-VC18 (MT644977.1 Spain 2017)	0.144869	0.0144243
Porcine RVH SP-VC36 (MT644980.1 Spain 2017)	Porcine RVH SP-VC18 (MT644977.1 Spain 2017)	0.157872	0.0156728
Porcine RVH SP-VC29 (MT644979.1 Spain 2017)	Porcine RVH SP-VC18 (MT644977.1 Spain 2017)	0.141702	0.0149577
Porcine RVH SP-VC19 (MT644978.1 Spain 2017)	Porcine RVH SP-VC18 (MT644977.1 Spain 2017)	0.106554	0.0114964
Porcine RVH MN.9.65 (KU254587.2 USA 2008)	Porcine RVH BR64 (KM359481.1 Brazil 2012)	0.176177	0.0174964
Porcine RVH OK.5.68 (MH230121.1 USA 2008)	Porcine RVH BR64 (KM359481.1 Brazil 2012)	0.171635	0.0174429
Porcine RVH SP-VC36 (MT644980.1 Spain 2017)	Porcine RVH BR64 (KM359481.1 Brazil 2012)	0.154296	0.0156408
Porcine RVH SP-VC29 (MT644979.1 Spain 2017)	Porcine RVH BR64 (KM359481.1 Brazil 2012)	0.153218	0.0155442
Porcine RVH SP-VC19 (MT644978.1 Spain 2017)	Porcine RVH BR64 (KM359481.1 Brazil 2012)	0.126303	0.0133537
Porcine RVH SP-VC18 (MT644977.1 Spain 2017)	Porcine RVH BR64 (KM359481.1 Brazil 2012)	0.139964	0.0143932
Porcine RVH MN.9.65 (KU254587.2 USA 2008)	Porcine RVH BR62 (KM359480.1 Brazil 2012)	0.179241	0.0177412
Porcine RVH OK.5.68 (MH230121.1 USA 2008)	Porcine RVH BR62 (KM359480.1 Brazil 2012)	0.171635	0.0172098
Porcine RVH SP-VC36 (MT644980.1 Spain 2017)	Porcine RVH BR62 (KM359480.1 Brazil 2012)	0.154296	0.0157847
Porcine RVH SP-VC29 (MT644979.1 Spain 2017)	Porcine RVH BR62 (KM359480.1 Brazil 2012)	0.153218	0.0156544
Porcine RVH SP-VC19 (MT644978.1 Spain 2017)	Porcine RVH BR62 (KM359480.1 Brazil 2012)	0.126303	0.0134345
Porcine RVH SP-VC18 (MT644977.1 Spain 2017)	Porcine RVH BR62 (KM359480.1 Brazil 2012)	0.139964	0.0145454
Porcine RVH BR64 (KM359481.1 Brazil 2012)	Porcine RVH BR62 (KM359480.1 Brazil 2012)	0.00175131	0.00129096
Porcine RVH MN.9.65 (KU254587.2 USA 2008)	Porcine RVH BR61 (KM359479.1 Brazil 2012)	0.179241	0.0177412
Porcine RVH OK.5.68 (MH230121.1 USA 2008)	Porcine RVH BR61 (KM359479.1 Brazil 2012)	0.171635	0.0172098
Porcine RVH SP-VC36 (MT644980.1 Spain 2017)	Porcine RVH BR61 (KM359479.1 Brazil 2012)	0.154296	0.0157847
Porcine RVH SP-VC29 (MT644979.1 Spain 2017)	Porcine RVH BR61 (KM359479.1 Brazil 2012)	0.153218	0.0156544
Porcine RVH SP-VC19 (MT644978.1 Spain 2017)	Porcine RVH BR61 (KM359479.1 Brazil 2012)	0.126303	0.0134345
Porcine RVH SP-VC18 (MT644977.1 Spain 2017)	Porcine RVH BR61 (KM359479.1 Brazil 2012)	0.139964	0.0145454
Porcine RVH BR64 (KM359481.1 Brazil 2012)	Porcine RVH BR61 (KM359479.1 Brazil 2012)	0.00175131	0.00129096
Porcine RVH BR62 (KM359480.1 Brazil 2012)	Porcine RVH BR61 (KM359479.1 Brazil 2012)	0	0
Porcine RVH MN.9.65 (KU254587.2 USA 2008)	Porcine RVH BR63 (KF021621.1 Brazil 2012)	0.179241	0.0177412
Porcine RVH OK.5.68 (MH230121.1 USA 2008)	Porcine RVH BR63 (KF021621.1 Brazil 2012)	0.171635	0.0172098
Porcine RVH SP-VC36 (MT644980.1 Spain 2017)	Porcine RVH BR63 (KF021621.1 Brazil 2012)	0.154296	0.0157847
Porcine RVH SP-VC29 (MT644979.1 Spain 2017)	Porcine RVH BR63 (KF021621.1 Brazil 2012)	0.153218	0.0156544
Porcine RVH SP-VC19 (MT644978.1 Spain 2017)	Porcine RVH BR63 (KF021621.1 Brazil 2012)	0.126303	0.0134345
Porcine RVH SP-VC18 (MT644977.1 Spain 2017)	Porcine RVH BR63 (KF021621.1 Brazil 2012)	0.139964	0.0145454
Porcine RVH BR64 (KM359481.1 Brazil 2012)	Porcine RVH BR63 (KF021621.1 Brazil 2012)	0.00175131	0.00129096
Porcine RVH BR62 (KM359480.1 Brazil 2012)	Porcine RVH BR63 (KF021621.1 Brazil 2012)	0	0
Porcine RVH BR61 (KM359479.1 Brazil 2012)	Porcine RVH BR63 (KF021621.1 Brazil 2012)	0	0
Porcine RVH MN.9.65 (KU254587.2 USA 2008)	Porcine RVH BR60 (KF021620.1 Brazil 2012)	0.179241	0.0177412
Porcine RVH OK.5.68 (MH230121.1 USA 2008)	Porcine RVH BR60 (KF021620.1 Brazil 2012)	0.171635	0.0172098
Porcine RVH SP-VC36 (MT644980.1 Spain 2017)	Porcine RVH BR60 (KF021620.1 Brazil 2012)	0.154296	0.0157847
Porcine RVH SP-VC29 (MT644979.1 Spain 2017)	Porcine RVH BR60 (KF021620.1 Brazil 2012)	0.153218	0.0156544
Porcine RVH SP-VC19 (MT644978.1 Spain 2017)	Porcine RVH BR60 (KF021620.1 Brazil 2012)	0.126303	0.0134345
Porcine RVH SP-VC18 (MT644977.1 Spain 2017)	Porcine RVH BR60 (KF021620.1 Brazil 2012)	0.139964	0.0145454
Porcine RVH BR64 (KM359481.1 Brazil 2012)	Porcine RVH BR60 (KF021620.1 Brazil 2012)	0.00175131	0.00129096
Porcine RVH BR62 (KM359480.1 Brazil 2012)	Porcine RVH BR60 (KF021620.1 Brazil 2012)	0	0
Porcine RVH BR61 (KM359479.1 Brazil 2012)	Porcine RVH BR60 (KF021620.1 Brazil 2012)	0	0
Porcine RVH BR63 (KF021621.1 Brazil 2012)	Porcine RVH BR60 (KF021620.1 Brazil 2012)	0	0
Porcine RVH MN.9.65 (KU254587.2 USA 2008)	Porcine RVH BR59 (KF021619.1 Brazil 2012)	0.179241	0.0177412
Porcine RVH OK.5.68 (MH230121.1 USA 2008)	Porcine RVH BR59 (KF021619.1 Brazil 2012)	0.171635	0.0172098
Porcine RVH SP-VC36 (MT644980.1 Spain 2017)	Porcine RVH BR59 (KF021619.1 Brazil 2012)	0.154296	0.0157847
Porcine RVH SP-VC29 (MT644979.1 Spain 2017)	Porcine RVH BR59 (KF021619.1 Brazil 2012)	0.153218	0.0156544
Porcine RVH SP-VC19 (MT644978.1 Spain 2017)	Porcine RVH BR59 (KF021619.1 Brazil 2012)	0.126303	0.0134345
Porcine RVH SP-VC18 (MT644977.1 Spain 2017)	Porcine RVH BR59 (KF021619.1 Brazil 2012)	0.139964	0.0145454
Porcine RVH BR64 (KM359481.1 Brazil 2012)	Porcine RVH BR59 (KF021619.1 Brazil 2012)	0.00175131	0.00129096
Porcine RVH BR62 (KM359480.1 Brazil 2012)	Porcine RVH BR59 (KF021619.1 Brazil 2012)	0	0
Porcine RVH BR61 (KM359479.1 Brazil 2012)	Porcine RVH BR59 (KF021619.1 Brazil 2012)	0	0
Porcine RVH BR63 (KF021621.1 Brazil 2012)	Porcine RVH BR59 (KF021619.1 Brazil 2012)	0	0
Porcine RVH BR60 (KF021620.1 Brazil 2012)	Porcine RVH BR59 (KF021619.1 Brazil 2012)	0	0
Porcine RVH MN.9.65 (KU254587.2 USA 2008)	Porcine RVH VNM/14254 (KX362562.1 Vietnam 2012)	0.170784	0.0164724
Porcine RVH OK.5.68 (MH230121.1 USA 2008)	Porcine RVH VNM/14254 (KX362562.1 Vietnam 2012)	0.175368	0.0174395
Porcine RVH SP-VC36 (MT644980.1 Spain 2017)	Porcine RVH VNM/14254 (KX362562.1 Vietnam 2012)	0.183804	0.017152
Porcine RVH SP-VC29 (MT644979.1 Spain 2017)	Porcine RVH VNM/14254 (KX362562.1 Vietnam 2012)	0.168141	0.0163077
Porcine RVH SP-VC19 (MT644978.1 Spain 2017)	Porcine RVH VNM/14254 (KX362562.1 Vietnam 2012)	0.124978	0.0129744
Porcine RVH SP-VC18 (MT644977.1 Spain 2017)	Porcine RVH VNM/14254 (KX362562.1 Vietnam 2012)	0.147829	0.0150341
Porcine RVH BR64 (KM359481.1 Brazil 2012)	Porcine RVH VNM/14254 (KX362562.1 Vietnam 2012)	0.159119	0.0156474
Porcine RVH BR62 (KM359480.1 Brazil 2012)	Porcine RVH VNM/14254 (KX362562.1 Vietnam 2012)	0.162065	0.0159866
Porcine RVH BR61 (KM359479.1 Brazil 2012)	Porcine RVH VNM/14254 (KX362562.1 Vietnam 2012)	0.162065	0.0159866
Porcine RVH BR63 (KF021621.1 Brazil 2012)	Porcine RVH VNM/14254 (KX362562.1 Vietnam 2012)	0.162065	0.0159866
Porcine RVH BR60 (KF021620.1 Brazil 2012)	Porcine RVH VNM/14254 (KX362562.1 Vietnam 2012)	0.162065	0.0159866
Porcine RVH BR59 (KF021619.1 Brazil 2012)	Porcine RVH VNM/14254 (KX362562.1 Vietnam 2012)	0.162065	0.0159866
Porcine RVH MN.9.65 (KU254587.2 USA 2008)	Porcine RVH VNM/14176 (KX362552.1 Vietnam 2012)	0.166262	0.0160485
Porcine RVH OK.5.68 (MH230121.1 USA 2008)	Porcine RVH VNM/14176 (KX362552.1 Vietnam 2012)	0.172305	0.0172167
Porcine RVH SP-VC36 (MT644980.1 Spain 2017)	Porcine RVH VNM/14176 (KX362552.1 Vietnam 2012)	0.183804	0.0173536
Porcine RVH SP-VC29 (MT644979.1 Spain 2017)	Porcine RVH VNM/14176 (KX362552.1 Vietnam 2012)	0.165188	0.016239
Porcine RVH SP-VC19 (MT644978.1 Spain 2017)	Porcine RVH VNM/14176 (KX362552.1 Vietnam 2012)	0.123659	0.0126801
Porcine RVH SP-VC18 (MT644977.1 Spain 2017)	Porcine RVH VNM/14176 (KX362552.1 Vietnam 2012)	0.146415	0.0150685
Porcine RVH BR64 (KM359481.1 Brazil 2012)	Porcine RVH VNM/14176 (KX362552.1 Vietnam 2012)	0.154749	0.0153331
Porcine RVH BR62 (KM359480.1 Brazil 2012)	Porcine RVH VNM/14176 (KX362552.1 Vietnam 2012)	0.157656	0.0156825
Porcine RVH BR61 (KM359479.1 Brazil 2012)	Porcine RVH VNM/14176 (KX362552.1 Vietnam 2012)	0.157656	0.0156825
Porcine RVH BR63 (KF021621.1 Brazil 2012)	Porcine RVH VNM/14176 (KX362552.1 Vietnam 2012)	0.157656	0.0156825
Porcine RVH BR60 (KF021620.1 Brazil 2012)	Porcine RVH VNM/14176 (KX362552.1 Vietnam 2012)	0.157656	0.0156825
Porcine RVH BR59 (KF021619.1 Brazil 2012)	Porcine RVH VNM/14176 (KX362552.1 Vietnam 2012)	0.157656	0.0156825
Porcine RVH VNM/14254 (KX362562.1 Vietnam 2012)	Porcine RVH VNM/14176 (KX362552.1 Vietnam 2012)	0.00263158	0.00148611
Porcine RVH MN.9.65 (KU254587.2 USA 2008)	Porcine RVH VNM/14250 (KX362541.1 Vietnam 2012)	0.182763	0.0176853
Porcine RVH OK.5.68 (MH230121.1 USA 2008)	Porcine RVH VNM/14250 (KX362541.1 Vietnam 2012)	0.198589	0.0190351
Porcine RVH SP-VC36 (MT644980.1 Spain 2017)	Porcine RVH VNM/14250 (KX362541.1 Vietnam 2012)	0.192722	0.0176811
Porcine RVH SP-VC29 (MT644979.1 Spain 2017)	Porcine RVH VNM/14250 (KX362541.1 Vietnam 2012)	0.174656	0.0167473
Porcine RVH SP-VC19 (MT644978.1 Spain 2017)	Porcine RVH VNM/14250 (KX362541.1 Vietnam 2012)	0.161802	0.0165013
Porcine RVH SP-VC18 (MT644977.1 Spain 2017)	Porcine RVH VNM/14250 (KX362541.1 Vietnam 2012)	0.154985	0.0153256
Porcine RVH BR64 (KM359481.1 Brazil 2012)	Porcine RVH VNM/14250 (KX362541.1 Vietnam 2012)	0.193367	0.0195385
Porcine RVH BR62 (KM359480.1 Brazil 2012)	Porcine RVH VNM/14250 (KX362541.1 Vietnam 2012)	0.193367	0.0198755
Porcine RVH BR61 (KM359479.1 Brazil 2012)	Porcine RVH VNM/14250 (KX362541.1 Vietnam 2012)	0.193367	0.0198755
Porcine RVH BR63 (KF021621.1 Brazil 2012)	Porcine RVH VNM/14250 (KX362541.1 Vietnam 2012)	0.193367	0.0198755
Porcine RVH BR60 (KF021620.1 Brazil 2012)	Porcine RVH VNM/14250 (KX362541.1 Vietnam 2012)	0.193367	0.0198755
Porcine RVH BR59 (KF021619.1 Brazil 2012)	Porcine RVH VNM/14250 (KX362541.1 Vietnam 2012)	0.193367	0.0198755
Porcine RVH VNM/14254 (KX362562.1 Vietnam 2012)	Porcine RVH VNM/14250 (KX362541.1 Vietnam 2012)	0.163472	0.016754
Porcine RVH VNM/14176 (KX362552.1 Vietnam 2012)	Porcine RVH VNM/14250 (KX362541.1 Vietnam 2012)	0.164949	0.0168425
Porcine RVH MN.9.65 (KU254587.2 USA 2008)	Porcine RVH VNM/12087 (KX362528.1 Vietnam 2012)	0.170784	0.0165851
Porcine RVH OK.5.68 (MH230121.1 USA 2008)	Porcine RVH VNM/12087 (KX362528.1 Vietnam 2012)	0.175368	0.0175335
Porcine RVH SP-VC36 (MT644980.1 Spain 2017)	Porcine RVH VNM/12087 (KX362528.1 Vietnam 2012)	0.183804	0.0172403
Porcine RVH SP-VC29 (MT644979.1 Spain 2017)	Porcine RVH VNM/12087 (KX362528.1 Vietnam 2012)	0.171121	0.0165873
Porcine RVH SP-VC19 (MT644978.1 Spain 2017)	Porcine RVH VNM/12087 (KX362528.1 Vietnam 2012)	0.127634	0.0131292
Porcine RVH SP-VC18 (MT644977.1 Spain 2017)	Porcine RVH VNM/12087 (KX362528.1 Vietnam 2012)	0.147829	0.0151058
Porcine RVH BR64 (KM359481.1 Brazil 2012)	Porcine RVH VNM/12087 (KX362528.1 Vietnam 2012)	0.159119	0.0155688
Porcine RVH BR62 (KM359480.1 Brazil 2012)	Porcine RVH VNM/12087 (KX362528.1 Vietnam 2012)	0.162065	0.0159317
Porcine RVH BR61 (KM359479.1 Brazil 2012)	Porcine RVH VNM/12087 (KX362528.1 Vietnam 2012)	0.162065	0.0159317
Porcine RVH BR63 (KF021621.1 Brazil 2012)	Porcine RVH VNM/12087 (KX362528.1 Vietnam 2012)	0.162065	0.0159317
Porcine RVH BR60 (KF021620.1 Brazil 2012)	Porcine RVH VNM/12087 (KX362528.1 Vietnam 2012)	0.162065	0.0159317
Porcine RVH BR59 (KF021619.1 Brazil 2012)	Porcine RVH VNM/12087 (KX362528.1 Vietnam 2012)	0.162065	0.0159317
Porcine RVH VNM/14254 (KX362562.1 Vietnam 2012)	Porcine RVH VNM/12087 (KX362528.1 Vietnam 2012)	0.00351494	0.00184368
Porcine RVH VNM/14176 (KX362552.1 Vietnam 2012)	Porcine RVH VNM/12087 (KX362528.1 Vietnam 2012)	0.00440141	0.00185988
Porcine RVH VNM/14250 (KX362541.1 Vietnam 2012)	Porcine RVH VNM/12087 (KX362528.1 Vietnam 2012)	0.166432	0.0170396
Porcine RVH MN.9.65 (KU254587.2 USA 2008)	Porcine RVH VNM/12089 (KX362517.1 Vietnam 2012)	0.187433	0.0182406
Porcine RVH OK.5.68 (MH230121.1 USA 2008)	Porcine RVH VNM/12089 (KX362517.1 Vietnam 2012)	0.198589	0.0191996
Porcine RVH SP-VC36 (MT644980.1 Spain 2017)	Porcine RVH VNM/12089 (KX362517.1 Vietnam 2012)	0.213333	0.0202889
Porcine RVH SP-VC29 (MT644979.1 Spain 2017)	Porcine RVH VNM/12089 (KX362517.1 Vietnam 2012)	0.183889	0.0175451
Porcine RVH SP-VC19 (MT644978.1 Spain 2017)	Porcine RVH VNM/12089 (KX362517.1 Vietnam 2012)	0.170784	0.0175755
Porcine RVH SP-VC18 (MT644977.1 Spain 2017)	Porcine RVH VNM/12089 (KX362517.1 Vietnam 2012)	0.156907	0.0162217
Porcine RVH BR64 (KM359481.1 Brazil 2012)	Porcine RVH VNM/12089 (KX362517.1 Vietnam 2012)	0.194987	0.019209
Porcine RVH BR62 (KM359480.1 Brazil 2012)	Porcine RVH VNM/12089 (KX362517.1 Vietnam 2012)	0.194987	0.0195751
Porcine RVH BR61 (KM359479.1 Brazil 2012)	Porcine RVH VNM/12089 (KX362517.1 Vietnam 2012)	0.194987	0.0195751
Porcine RVH BR63 (KF021621.1 Brazil 2012)	Porcine RVH VNM/12089 (KX362517.1 Vietnam 2012)	0.194987	0.0195751
Porcine RVH BR60 (KF021620.1 Brazil 2012)	Porcine RVH VNM/12089 (KX362517.1 Vietnam 2012)	0.194987	0.0195751
Porcine RVH BR59 (KF021619.1 Brazil 2012)	Porcine RVH VNM/12089 (KX362517.1 Vietnam 2012)	0.194987	0.0195751
Porcine RVH VNM/14254 (KX362562.1 Vietnam 2012)	Porcine RVH VNM/12089 (KX362517.1 Vietnam 2012)	0.162002	0.0162909
Porcine RVH VNM/14176 (KX362552.1 Vietnam 2012)	Porcine RVH VNM/12089 (KX362517.1 Vietnam 2012)	0.163472	0.0162363
Porcine RVH VNM/14250 (KX362541.1 Vietnam 2012)	Porcine RVH VNM/12089 (KX362517.1 Vietnam 2012)	0.0391624	0.00582487
Porcine RVH VNM/12087 (KX362528.1 Vietnam 2012)	Porcine RVH VNM/12089 (KX362517.1 Vietnam 2012)	0.167922	0.0165894
Porcine RVH MN.9.65 (KU254587.2 USA 2008)	Porcine RVH NGS-18 (LC416273.1 Japan 2013)	0.118982	0.012506
Porcine RVH OK.5.68 (MH230121.1 USA 2008)	Porcine RVH NGS-18 (LC416273.1 Japan 2013)	0.124237	0.0125165
Porcine RVH SP-VC36 (MT644980.1 Spain 2017)	Porcine RVH NGS-18 (LC416273.1 Japan 2013)	0.192769	0.0179046
Porcine RVH SP-VC29 (MT644979.1 Spain 2017)	Porcine RVH NGS-18 (LC416273.1 Japan 2013)	0.188154	0.0178904
Porcine RVH SP-VC19 (MT644978.1 Spain 2017)	Porcine RVH NGS-18 (LC416273.1 Japan 2013)	0.155221	0.0151489
Porcine RVH SP-VC18 (MT644977.1 Spain 2017)	Porcine RVH NGS-18 (LC416273.1 Japan 2013)	0.169419	0.0161372
Porcine RVH BR64 (KM359481.1 Brazil 2012)	Porcine RVH NGS-18 (LC416273.1 Japan 2013)	0.179241	0.0171911
Porcine RVH BR62 (KM359480.1 Brazil 2012)	Porcine RVH NGS-18 (LC416273.1 Japan 2013)	0.179241	0.0173228
Porcine RVH BR61 (KM359479.1 Brazil 2012)	Porcine RVH NGS-18 (LC416273.1 Japan 2013)	0.179241	0.0173228
Porcine RVH BR63 (KF021621.1 Brazil 2012)	Porcine RVH NGS-18 (LC416273.1 Japan 2013)	0.179241	0.0173228
Porcine RVH BR60 (KF021620.1 Brazil 2012)	Porcine RVH NGS-18 (LC416273.1 Japan 2013)	0.179241	0.0173228
Porcine RVH BR59 (KF021619.1 Brazil 2012)	Porcine RVH NGS-18 (LC416273.1 Japan 2013)	0.179241	0.0173228
Porcine RVH VNM/14254 (KX362562.1 Vietnam 2012)	Porcine RVH NGS-18 (LC416273.1 Japan 2013)	0.18791	0.0176409
Porcine RVH VNM/14176 (KX362552.1 Vietnam 2012)	Porcine RVH NGS-18 (LC416273.1 Japan 2013)	0.183152	0.0174532
Porcine RVH VNM/14250 (KX362541.1 Vietnam 2012)	Porcine RVH NGS-18 (LC416273.1 Japan 2013)	0.196973	0.0180026
Porcine RVH VNM/12087 (KX362528.1 Vietnam 2012)	Porcine RVH NGS-18 (LC416273.1 Japan 2013)	0.19112	0.0179828
Porcine RVH VNM/12089 (KX362517.1 Vietnam 2012)	Porcine RVH NGS-18 (LC416273.1 Japan 2013)	0.195364	0.0186595
Porcine RVH MN.9.65 (KU254587.2 USA 2008)	Porcine RVH NGS-17 (LC416262.1 Japan 2013)	0.117683	0.0123498
Porcine RVH OK.5.68 (MH230121.1 USA 2008)	Porcine RVH NGS-17 (LC416262.1 Japan 2013)	0.122915	0.0123893
Porcine RVH SP-VC36 (MT644980.1 Spain 2017)	Porcine RVH NGS-17 (LC416262.1 Japan 2013)	0.191176	0.0176871
Porcine RVH SP-VC29 (MT644979.1 Spain 2017)	Porcine RVH NGS-17 (LC416262.1 Japan 2013)	0.186594	0.0176836
Porcine RVH SP-VC19 (MT644978.1 Spain 2017)	Porcine RVH NGS-17 (LC416262.1 Japan 2013)	0.153784	0.0149862
Porcine RVH SP-VC18 (MT644977.1 Spain 2017)	Porcine RVH NGS-17 (LC416262.1 Japan 2013)	0.167922	0.0160113
Porcine RVH BR64 (KM359481.1 Brazil 2012)	Porcine RVH NGS-17 (LC416262.1 Japan 2013)	0.177706	0.0170033
Porcine RVH BR62 (KM359480.1 Brazil 2012)	Porcine RVH NGS-17 (LC416262.1 Japan 2013)	0.177706	0.0171309
Porcine RVH BR61 (KM359479.1 Brazil 2012)	Porcine RVH NGS-17 (LC416262.1 Japan 2013)	0.177706	0.0171309
Porcine RVH BR63 (KF021621.1 Brazil 2012)	Porcine RVH NGS-17 (LC416262.1 Japan 2013)	0.177706	0.0171309
Porcine RVH BR60 (KF021620.1 Brazil 2012)	Porcine RVH NGS-17 (LC416262.1 Japan 2013)	0.177706	0.0171309
Porcine RVH BR59 (KF021619.1 Brazil 2012)	Porcine RVH NGS-17 (LC416262.1 Japan 2013)	0.177706	0.0171309
Porcine RVH VNM/14254 (KX362562.1 Vietnam 2012)	Porcine RVH NGS-17 (LC416262.1 Japan 2013)	0.186317	0.0173613
Porcine RVH VNM/14176 (KX362552.1 Vietnam 2012)	Porcine RVH NGS-17 (LC416262.1 Japan 2013)	0.181581	0.0171766
Porcine RVH VNM/14250 (KX362541.1 Vietnam 2012)	Porcine RVH NGS-17 (LC416262.1 Japan 2013)	0.195364	0.0179332
Porcine RVH VNM/12087 (KX362528.1 Vietnam 2012)	Porcine RVH NGS-17 (LC416262.1 Japan 2013)	0.189512	0.0177196
Porcine RVH VNM/12089 (KX362517.1 Vietnam 2012)	Porcine RVH NGS-17 (LC416262.1 Japan 2013)	0.196973	0.0187996
Porcine RVH NGS-18 (LC416273.1 Japan 2013)	Porcine RVH NGS-17 (LC416262.1 Japan 2013)	0.000874126	0.000839669
Porcine RVH MN.9.65 (KU254587.2 USA 2008)	Porcine RVH NGS-9 (LC416253.1 Japan 2015)	0.126303	0.0126357
Porcine RVH OK.5.68 (MH230121.1 USA 2008)	Porcine RVH NGS-9 (LC416253.1 Japan 2015)	0.126303	0.0128039
Porcine RVH SP-VC36 (MT644980.1 Spain 2017)	Porcine RVH NGS-9 (LC416253.1 Japan 2015)	0.197913	0.0185413
Porcine RVH SP-VC29 (MT644979.1 Spain 2017)	Porcine RVH NGS-9 (LC416253.1 Japan 2015)	0.196788	0.0177531
Porcine RVH SP-VC19 (MT644978.1 Spain 2017)	Porcine RVH NGS-9 (LC416253.1 Japan 2015)	0.157872	0.0159395
Porcine RVH SP-VC18 (MT644977.1 Spain 2017)	Porcine RVH NGS-9 (LC416253.1 Japan 2015)	0.189211	0.0185521
Porcine RVH BR64 (KM359481.1 Brazil 2012)	Porcine RVH NGS-9 (LC416253.1 Japan 2015)	0.185748	0.0177312
Porcine RVH BR62 (KM359480.1 Brazil 2012)	Porcine RVH NGS-9 (LC416253.1 Japan 2015)	0.185748	0.0179091
Porcine RVH BR61 (KM359479.1 Brazil 2012)	Porcine RVH NGS-9 (LC416253.1 Japan 2015)	0.185748	0.0179091
Porcine RVH BR63 (KF021621.1 Brazil 2012)	Porcine RVH NGS-9 (LC416253.1 Japan 2015)	0.185748	0.0179091
Porcine RVH BR60 (KF021620.1 Brazil 2012)	Porcine RVH NGS-9 (LC416253.1 Japan 2015)	0.185748	0.0179091
Porcine RVH BR59 (KF021619.1 Brazil 2012)	Porcine RVH NGS-9 (LC416253.1 Japan 2015)	0.185748	0.0179091
Porcine RVH VNM/14254 (KX362562.1 Vietnam 2012)	Porcine RVH NGS-9 (LC416253.1 Japan 2015)	0.198251	0.0191601
Porcine RVH VNM/14176 (KX362552.1 Vietnam 2012)	Porcine RVH NGS-9 (LC416253.1 Japan 2015)	0.196615	0.0192102
Porcine RVH VNM/14250 (KX362541.1 Vietnam 2012)	Porcine RVH NGS-9 (LC416253.1 Japan 2015)	0.196667	0.0181881
Porcine RVH VNM/12087 (KX362528.1 Vietnam 2012)	Porcine RVH NGS-9 (LC416253.1 Japan 2015)	0.201546	0.019676
Porcine RVH VNM/12089 (KX362517.1 Vietnam 2012)	Porcine RVH NGS-9 (LC416253.1 Japan 2015)	0.190877	0.017647
Porcine RVH NGS-18 (LC416273.1 Japan 2013)	Porcine RVH NGS-9 (LC416253.1 Japan 2015)	0.108687	0.0117284
Porcine RVH NGS-17 (LC416262.1 Japan 2013)	Porcine RVH NGS-9 (LC416253.1 Japan 2015)	0.107417	0.0116016
Porcine RVH MN.9.65 (KU254587.2 USA 2008)	Porcine RVH NGS-16 (LC348478.1 Japan 2014)	0.164202	0.0153342
Porcine RVH OK.5.68 (MH230121.1 USA 2008)	Porcine RVH NGS-16 (LC348478.1 Japan 2014)	0.173142	0.0167768
Porcine RVH SP-VC36 (MT644980.1 Spain 2017)	Porcine RVH NGS-16 (LC348478.1 Japan 2014)	0.179123	0.017582
Porcine RVH SP-VC29 (MT644979.1 Spain 2017)	Porcine RVH NGS-16 (LC348478.1 Japan 2014)	0.157921	0.0152865
Porcine RVH SP-VC19 (MT644978.1 Spain 2017)	Porcine RVH NGS-16 (LC348478.1 Japan 2014)	0.147365	0.0146866
Porcine RVH SP-VC18 (MT644977.1 Spain 2017)	Porcine RVH NGS-16 (LC348478.1 Japan 2014)	0.165726	0.0170285
Porcine RVH BR64 (KM359481.1 Brazil 2012)	Porcine RVH NGS-16 (LC348478.1 Japan 2014)	0.181644	0.0170477
Porcine RVH BR62 (KM359480.1 Brazil 2012)	Porcine RVH NGS-16 (LC348478.1 Japan 2014)	0.181644	0.017157
Porcine RVH BR61 (KM359479.1 Brazil 2012)	Porcine RVH NGS-16 (LC348478.1 Japan 2014)	0.181644	0.017157
Porcine RVH BR63 (KF021621.1 Brazil 2012)	Porcine RVH NGS-16 (LC348478.1 Japan 2014)	0.181644	0.017157
Porcine RVH BR60 (KF021620.1 Brazil 2012)	Porcine RVH NGS-16 (LC348478.1 Japan 2014)	0.181644	0.017157
Porcine RVH BR59 (KF021619.1 Brazil 2012)	Porcine RVH NGS-16 (LC348478.1 Japan 2014)	0.181644	0.017157
Porcine RVH VNM/14254 (KX362562.1 Vietnam 2012)	Porcine RVH NGS-16 (LC348478.1 Japan 2014)	0.164503	0.0166374
Porcine RVH VNM/14176 (KX362552.1 Vietnam 2012)	Porcine RVH NGS-16 (LC348478.1 Japan 2014)	0.163019	0.0160936
Porcine RVH VNM/14250 (KX362541.1 Vietnam 2012)	Porcine RVH NGS-16 (LC348478.1 Japan 2014)	0.174926	0.0173739
Porcine RVH VNM/12087 (KX362528.1 Vietnam 2012)	Porcine RVH NGS-16 (LC348478.1 Japan 2014)	0.170504	0.0165443
Porcine RVH VNM/12089 (KX362517.1 Vietnam 2012)	Porcine RVH NGS-16 (LC348478.1 Japan 2014)	0.181644	0.017895
Porcine RVH NGS-18 (LC416273.1 Japan 2013)	Porcine RVH NGS-16 (LC348478.1 Japan 2014)	0.191783	0.0170606
Porcine RVH NGS-17 (LC416262.1 Japan 2013)	Porcine RVH NGS-16 (LC348478.1 Japan 2014)	0.190189	0.0168356
Porcine RVH NGS-9 (LC416253.1 Japan 2015)	Porcine RVH NGS-16 (LC348478.1 Japan 2014)	0.17288	0.0156225
Porcine RVH MN.9.65 (KU254587.2 USA 2008)	Porcine RVH NGS-14 (LC348477.1 Japan 2014)	0.0725692	0.00887461
Porcine RVH OK.5.68 (MH230121.1 USA 2008)	Porcine RVH NGS-14 (LC348477.1 Japan 2014)	0.0451922	0.00646073
Porcine RVH SP-VC36 (MT644980.1 Spain 2017)	Porcine RVH NGS-14 (LC348477.1 Japan 2014)	0.17538	0.0156931
Porcine RVH SP-VC29 (MT644979.1 Spain 2017)	Porcine RVH NGS-14 (LC348477.1 Japan 2014)	0.163381	0.0157645
Porcine RVH SP-VC19 (MT644978.1 Spain 2017)	Porcine RVH NGS-14 (LC348477.1 Japan 2014)	0.152123	0.0152608
Porcine RVH SP-VC18 (MT644977.1 Spain 2017)	Porcine RVH NGS-14 (LC348477.1 Japan 2014)	0.135477	0.0139221
Porcine RVH BR64 (KM359481.1 Brazil 2012)	Porcine RVH NGS-14 (LC348477.1 Japan 2014)	0.176898	0.0167669
Porcine RVH BR62 (KM359480.1 Brazil 2012)	Porcine RVH NGS-14 (LC348477.1 Japan 2014)	0.176898	0.0165507
Porcine RVH BR61 (KM359479.1 Brazil 2012)	Porcine RVH NGS-14 (LC348477.1 Japan 2014)	0.176898	0.0165507
Porcine RVH BR63 (KF021621.1 Brazil 2012)	Porcine RVH NGS-14 (LC348477.1 Japan 2014)	0.176898	0.0165507
Porcine RVH BR60 (KF021620.1 Brazil 2012)	Porcine RVH NGS-14 (LC348477.1 Japan 2014)	0.176898	0.0165507
Porcine RVH BR59 (KF021619.1 Brazil 2012)	Porcine RVH NGS-14 (LC348477.1 Japan 2014)	0.176898	0.0165507
Porcine RVH VNM/14254 (KX362562.1 Vietnam 2012)	Porcine RVH NGS-14 (LC348477.1 Japan 2014)	0.176616	0.0176429
Porcine RVH VNM/14176 (KX362552.1 Vietnam 2012)	Porcine RVH NGS-14 (LC348477.1 Japan 2014)	0.173546	0.0174397
Porcine RVH VNM/14250 (KX362541.1 Vietnam 2012)	Porcine RVH NGS-14 (LC348477.1 Japan 2014)	0.204168	0.0201263
Porcine RVH VNM/12087 (KX362528.1 Vietnam 2012)	Porcine RVH NGS-14 (LC348477.1 Japan 2014)	0.179715	0.0180884
Porcine RVH VNM/12089 (KX362517.1 Vietnam 2012)	Porcine RVH NGS-14 (LC348477.1 Japan 2014)	0.203164	0.0201301
Porcine RVH NGS-18 (LC416273.1 Japan 2013)	Porcine RVH NGS-14 (LC348477.1 Japan 2014)	0.135318	0.0134888
Porcine RVH NGS-17 (LC416262.1 Japan 2013)	Porcine RVH NGS-14 (LC348477.1 Japan 2014)	0.133958	0.0133598
Porcine RVH NGS-9 (LC416253.1 Japan 2015)	Porcine RVH NGS-14 (LC348477.1 Japan 2014)	0.133755	0.0131958
Porcine RVH NGS-16 (LC348478.1 Japan 2014)	Porcine RVH NGS-14 (LC348477.1 Japan 2014)	0.176898	0.0166292
Porcine RVH MN.9.65 (KU254587.2 USA 2008)	Porcine RVH NGS-10 (LC348476.1 Japan 2015)	0.164447	0.0152606
Porcine RVH OK.5.68 (MH230121.1 USA 2008)	Porcine RVH NGS-10 (LC348476.1 Japan 2015)	0.173408	0.016878
Porcine RVH SP-VC36 (MT644980.1 Spain 2017)	Porcine RVH NGS-10 (LC348476.1 Japan 2015)	0.163724	0.0153489
Porcine RVH SP-VC29 (MT644979.1 Spain 2017)	Porcine RVH NGS-10 (LC348476.1 Japan 2015)	0.164484	0.0158617
Porcine RVH SP-VC19 (MT644978.1 Spain 2017)	Porcine RVH NGS-10 (LC348476.1 Japan 2015)	0.142514	0.0131561
Porcine RVH SP-VC18 (MT644977.1 Spain 2017)	Porcine RVH NGS-10 (LC348476.1 Japan 2015)	0.159082	0.0151853
Porcine RVH BR64 (KM359481.1 Brazil 2012)	Porcine RVH NGS-10 (LC348476.1 Japan 2015)	0.174227	0.0159054
Porcine RVH BR62 (KM359480.1 Brazil 2012)	Porcine RVH NGS-10 (LC348476.1 Japan 2015)	0.174227	0.0160353
Porcine RVH BR61 (KM359479.1 Brazil 2012)	Porcine RVH NGS-10 (LC348476.1 Japan 2015)	0.174227	0.0160353
Porcine RVH BR63 (KF021621.1 Brazil 2012)	Porcine RVH NGS-10 (LC348476.1 Japan 2015)	0.174227	0.0160353
Porcine RVH BR60 (KF021620.1 Brazil 2012)	Porcine RVH NGS-10 (LC348476.1 Japan 2015)	0.174227	0.0160353
Porcine RVH BR59 (KF021619.1 Brazil 2012)	Porcine RVH NGS-10 (LC348476.1 Japan 2015)	0.174227	0.0160353
Porcine RVH VNM/14254 (KX362562.1 Vietnam 2012)	Porcine RVH NGS-10 (LC348476.1 Japan 2015)	0.125767	0.0133463
Porcine RVH VNM/14176 (KX362552.1 Vietnam 2012)	Porcine RVH NGS-10 (LC348476.1 Japan 2015)	0.127103	0.0132833
Porcine RVH VNM/14250 (KX362541.1 Vietnam 2012)	Porcine RVH NGS-10 (LC348476.1 Japan 2015)	0.180227	0.0180413
Porcine RVH VNM/12087 (KX362528.1 Vietnam 2012)	Porcine RVH NGS-10 (LC348476.1 Japan 2015)	0.129794	0.0134633
Porcine RVH VNM/12089 (KX362517.1 Vietnam 2012)	Porcine RVH NGS-10 (LC348476.1 Japan 2015)	0.197596	0.019684
Porcine RVH NGS-18 (LC416273.1 Japan 2013)	Porcine RVH NGS-10 (LC348476.1 Japan 2015)	0.174926	0.0164371
Porcine RVH NGS-17 (LC416262.1 Japan 2013)	Porcine RVH NGS-10 (LC348476.1 Japan 2015)	0.173408	0.0162036
Porcine RVH NGS-9 (LC416253.1 Japan 2015)	Porcine RVH NGS-10 (LC348476.1 Japan 2015)	0.188603	0.0180215
Porcine RVH NGS-16 (LC348478.1 Japan 2014)	Porcine RVH NGS-10 (LC348476.1 Japan 2015)	0.172163	0.0171081
Porcine RVH NGS-14 (LC348477.1 Japan 2014)	Porcine RVH NGS-10 (LC348476.1 Japan 2015)	0.167663	0.016064
Porcine RVH MN.9.65 (KU254587.2 USA 2008)	Porcine RVH NGS-8 (LC348475.1 Japan 2015)	0.165675	0.0153914
Porcine RVH OK.5.68 (MH230121.1 USA 2008)	Porcine RVH NGS-8 (LC348475.1 Japan 2015)	0.174656	0.0169533
Porcine RVH SP-VC36 (MT644980.1 Spain 2017)	Porcine RVH NGS-8 (LC348475.1 Japan 2015)	0.164949	0.0155466
Porcine RVH SP-VC29 (MT644979.1 Spain 2017)	Porcine RVH NGS-8 (LC348475.1 Japan 2015)	0.165716	0.0160315
Porcine RVH SP-VC19 (MT644978.1 Spain 2017)	Porcine RVH NGS-8 (LC348475.1 Japan 2015)	0.14369	0.0132183
Porcine RVH SP-VC18 (MT644977.1 Spain 2017)	Porcine RVH NGS-8 (LC348475.1 Japan 2015)	0.160297	0.0152211
Porcine RVH BR64 (KM359481.1 Brazil 2012)	Porcine RVH NGS-8 (LC348475.1 Japan 2015)	0.175475	0.0159439
Porcine RVH BR62 (KM359480.1 Brazil 2012)	Porcine RVH NGS-8 (LC348475.1 Japan 2015)	0.175475	0.0160661
Porcine RVH BR61 (KM359479.1 Brazil 2012)	Porcine RVH NGS-8 (LC348475.1 Japan 2015)	0.175475	0.0160661
Porcine RVH BR63 (KF021621.1 Brazil 2012)	Porcine RVH NGS-8 (LC348475.1 Japan 2015)	0.175475	0.0160661
Porcine RVH BR60 (KF021620.1 Brazil 2012)	Porcine RVH NGS-8 (LC348475.1 Japan 2015)	0.175475	0.0160661
Porcine RVH BR59 (KF021619.1 Brazil 2012)	Porcine RVH NGS-8 (LC348475.1 Japan 2015)	0.175475	0.0160661
Porcine RVH VNM/14254 (KX362562.1 Vietnam 2012)	Porcine RVH NGS-8 (LC348475.1 Japan 2015)	0.126899	0.0134318
Porcine RVH VNM/14176 (KX362552.1 Vietnam 2012)	Porcine RVH NGS-8 (LC348475.1 Japan 2015)	0.128238	0.013372
Porcine RVH VNM/14250 (KX362541.1 Vietnam 2012)	Porcine RVH NGS-8 (LC348475.1 Japan 2015)	0.181493	0.0181537
Porcine RVH VNM/12087 (KX362528.1 Vietnam 2012)	Porcine RVH NGS-8 (LC348475.1 Japan 2015)	0.130934	0.0135463
Porcine RVH VNM/12089 (KX362517.1 Vietnam 2012)	Porcine RVH NGS-8 (LC348475.1 Japan 2015)	0.198903	0.0197571
Porcine RVH NGS-18 (LC416273.1 Japan 2013)	Porcine RVH NGS-8 (LC348475.1 Japan 2015)	0.176177	0.0165089
Porcine RVH NGS-17 (LC416262.1 Japan 2013)	Porcine RVH NGS-8 (LC348475.1 Japan 2015)	0.174656	0.0162716
Porcine RVH NGS-9 (LC416253.1 Japan 2015)	Porcine RVH NGS-8 (LC348475.1 Japan 2015)	0.189888	0.018099
Porcine RVH NGS-16 (LC348478.1 Japan 2014)	Porcine RVH NGS-8 (LC348475.1 Japan 2015)	0.173408	0.0172615
Porcine RVH NGS-14 (LC348477.1 Japan 2014)	Porcine RVH NGS-8 (LC348475.1 Japan 2015)	0.168897	0.0161972
Porcine RVH NGS-10 (LC348476.1 Japan 2015)	Porcine RVH NGS-8 (LC348475.1 Japan 2015)	0.000873744	0.000864991
Porcine RVH MN.9.65 (KU254587.2 USA 2008)	Porcine RVH NGS-7 (LC348474.1 Japan 2014)	0.168993	0.0162418
Porcine RVH OK.5.68 (MH230121.1 USA 2008)	Porcine RVH NGS-7 (LC348474.1 Japan 2014)	0.163019	0.0159314
Porcine RVH SP-VC36 (MT644980.1 Spain 2017)	Porcine RVH NGS-7 (LC348474.1 Japan 2014)	0.176727	0.0163245
Porcine RVH SP-VC29 (MT644979.1 Spain 2017)	Porcine RVH NGS-7 (LC348474.1 Japan 2014)	0.172366	0.0161653
Porcine RVH SP-VC19 (MT644978.1 Spain 2017)	Porcine RVH NGS-7 (LC348474.1 Japan 2014)	0.136475	0.013358
Porcine RVH SP-VC18 (MT644977.1 Spain 2017)	Porcine RVH NGS-7 (LC348474.1 Japan 2014)	0.155703	0.0153155
Porcine RVH BR64 (KM359481.1 Brazil 2012)	Porcine RVH NGS-7 (LC348474.1 Japan 2014)	0.163282	0.0160265
Porcine RVH BR62 (KM359480.1 Brazil 2012)	Porcine RVH NGS-7 (LC348474.1 Japan 2014)	0.166262	0.0162566
Porcine RVH BR61 (KM359479.1 Brazil 2012)	Porcine RVH NGS-7 (LC348474.1 Japan 2014)	0.166262	0.0162566
Porcine RVH BR63 (KF021621.1 Brazil 2012)	Porcine RVH NGS-7 (LC348474.1 Japan 2014)	0.166262	0.0162566
Porcine RVH BR60 (KF021620.1 Brazil 2012)	Porcine RVH NGS-7 (LC348474.1 Japan 2014)	0.166262	0.0162566
Porcine RVH BR59 (KF021619.1 Brazil 2012)	Porcine RVH NGS-7 (LC348474.1 Japan 2014)	0.166262	0.0162566
Porcine RVH VNM/14254 (KX362562.1 Vietnam 2012)	Porcine RVH NGS-7 (LC348474.1 Japan 2014)	0.0700897	0.00838397
Porcine RVH VNM/14176 (KX362552.1 Vietnam 2012)	Porcine RVH NGS-7 (LC348474.1 Japan 2014)	0.0689663	0.00820544
Porcine RVH VNM/14250 (KX362541.1 Vietnam 2012)	Porcine RVH NGS-7 (LC348474.1 Japan 2014)	0.185453	0.0170961
Porcine RVH VNM/12087 (KX362528.1 Vietnam 2012)	Porcine RVH NGS-7 (LC348474.1 Japan 2014)	0.07235	0.00862857
Porcine RVH VNM/12089 (KX362517.1 Vietnam 2012)	Porcine RVH NGS-7 (LC348474.1 Japan 2014)	0.177706	0.0162871
Porcine RVH NGS-18 (LC416273.1 Japan 2013)	Porcine RVH NGS-7 (LC348474.1 Japan 2014)	0.184418	0.0171959
Porcine RVH NGS-17 (LC416262.1 Japan 2013)	Porcine RVH NGS-7 (LC348474.1 Japan 2014)	0.182843	0.0169964
Porcine RVH NGS-9 (LC416253.1 Japan 2015)	Porcine RVH NGS-7 (LC348474.1 Japan 2014)	0.17729	0.0166556
Porcine RVH NGS-16 (LC348478.1 Japan 2014)	Porcine RVH NGS-7 (LC348474.1 Japan 2014)	0.16276	0.01535
Porcine RVH NGS-14 (LC348477.1 Japan 2014)	Porcine RVH NGS-7 (LC348474.1 Japan 2014)	0.16722	0.0160401
Porcine RVH NGS-10 (LC348476.1 Japan 2015)	Porcine RVH NGS-7 (LC348474.1 Japan 2014)	0.128238	0.012897
Porcine RVH NGS-8 (LC348475.1 Japan 2015)	Porcine RVH NGS-7 (LC348474.1 Japan 2014)	0.129376	0.0130105
Porcine RVH MN.9.65 (KU254587.2 USA 2008)	Porcine RVH NGS-6 (LC348473.1 Japan 2014)	0.165993	0.015923
Porcine RVH OK.5.68 (MH230121.1 USA 2008)	Porcine RVH NGS-6 (LC348473.1 Japan 2014)	0.163019	0.0159644
Porcine RVH SP-VC36 (MT644980.1 Spain 2017)	Porcine RVH NGS-6 (LC348473.1 Japan 2014)	0.173677	0.0159486
Porcine RVH SP-VC29 (MT644979.1 Spain 2017)	Porcine RVH NGS-6 (LC348473.1 Japan 2014)	0.169379	0.0157945
Porcine RVH SP-VC19 (MT644978.1 Spain 2017)	Porcine RVH NGS-6 (LC348473.1 Japan 2014)	0.136475	0.0133432
Porcine RVH SP-VC18 (MT644977.1 Spain 2017)	Porcine RVH NGS-6 (LC348473.1 Japan 2014)	0.152823	0.0151332
Porcine RVH BR64 (KM359481.1 Brazil 2012)	Porcine RVH NGS-6 (LC348473.1 Japan 2014)	0.160329	0.0157722
Porcine RVH BR62 (KM359480.1 Brazil 2012)	Porcine RVH NGS-6 (LC348473.1 Japan 2014)	0.163282	0.0159907
Porcine RVH BR61 (KM359479.1 Brazil 2012)	Porcine RVH NGS-6 (LC348473.1 Japan 2014)	0.163282	0.0159907
Porcine RVH BR63 (KF021621.1 Brazil 2012)	Porcine RVH NGS-6 (LC348473.1 Japan 2014)	0.163282	0.0159907
Porcine RVH BR60 (KF021620.1 Brazil 2012)	Porcine RVH NGS-6 (LC348473.1 Japan 2014)	0.163282	0.0159907
Porcine RVH BR59 (KF021619.1 Brazil 2012)	Porcine RVH NGS-6 (LC348473.1 Japan 2014)	0.163282	0.0159907
Porcine RVH VNM/14254 (KX362562.1 Vietnam 2012)	Porcine RVH NGS-6 (LC348473.1 Japan 2014)	0.0678473	0.00835269
Porcine RVH VNM/14176 (KX362552.1 Vietnam 2012)	Porcine RVH NGS-6 (LC348473.1 Japan 2014)	0.0667327	0.00815106
Porcine RVH VNM/14250 (KX362541.1 Vietnam 2012)	Porcine RVH NGS-6 (LC348473.1 Japan 2014)	0.182332	0.0168038
Porcine RVH VNM/12087 (KX362528.1 Vietnam 2012)	Porcine RVH NGS-6 (LC348473.1 Japan 2014)	0.0700897	0.00862231
Porcine RVH VNM/12089 (KX362517.1 Vietnam 2012)	Porcine RVH NGS-6 (LC348473.1 Japan 2014)	0.177706	0.0162854
Porcine RVH NGS-18 (LC416273.1 Japan 2013)	Porcine RVH NGS-6 (LC348473.1 Japan 2014)	0.184418	0.0173005
Porcine RVH NGS-17 (LC416262.1 Japan 2013)	Porcine RVH NGS-6 (LC348473.1 Japan 2014)	0.182843	0.0170841
Porcine RVH NGS-9 (LC416253.1 Japan 2015)	Porcine RVH NGS-6 (LC348473.1 Japan 2014)	0.17729	0.0165815
Porcine RVH NGS-16 (LC348478.1 Japan 2014)	Porcine RVH NGS-6 (LC348473.1 Japan 2014)	0.16276	0.0152032
Porcine RVH NGS-14 (LC348477.1 Japan 2014)	Porcine RVH NGS-6 (LC348473.1 Japan 2014)	0.16722	0.0160188
Porcine RVH NGS-10 (LC348476.1 Japan 2015)	Porcine RVH NGS-6 (LC348473.1 Japan 2014)	0.125565	0.0126237
Porcine RVH NGS-8 (LC348475.1 Japan 2015)	Porcine RVH NGS-6 (LC348473.1 Japan 2014)	0.126697	0.0127509
Porcine RVH NGS-7 (LC348474.1 Japan 2014)	Porcine RVH NGS-6 (LC348473.1 Japan 2014)	0.00175131	0.00117541
Porcine RVH MN.9.65 (KU254587.2 USA 2008)	Porcine RVH NGS-5 (LC348472.1 Japan 2014)	0.16872	0.0162863
Porcine RVH OK.5.68 (MH230121.1 USA 2008)	Porcine RVH NGS-5 (LC348472.1 Japan 2014)	0.17479	0.0166433
Porcine RVH SP-VC36 (MT644980.1 Spain 2017)	Porcine RVH NGS-5 (LC348472.1 Japan 2014)	0.173408	0.0165993
Porcine RVH SP-VC29 (MT644979.1 Spain 2017)	Porcine RVH NGS-5 (LC348472.1 Japan 2014)	0.165188	0.0159756
Porcine RVH SP-VC19 (MT644978.1 Spain 2017)	Porcine RVH NGS-5 (LC348472.1 Japan 2014)	0.139006	0.0138962
Porcine RVH SP-VC18 (MT644977.1 Spain 2017)	Porcine RVH NGS-5 (LC348472.1 Japan 2014)	0.15402	0.0153527
Porcine RVH BR64 (KM359481.1 Brazil 2012)	Porcine RVH NGS-5 (LC348472.1 Japan 2014)	0.15861	0.0155408
Porcine RVH BR62 (KM359480.1 Brazil 2012)	Porcine RVH NGS-5 (LC348472.1 Japan 2014)	0.161543	0.0156827
Porcine RVH BR61 (KM359479.1 Brazil 2012)	Porcine RVH NGS-5 (LC348472.1 Japan 2014)	0.161543	0.0156827
Porcine RVH BR63 (KF021621.1 Brazil 2012)	Porcine RVH NGS-5 (LC348472.1 Japan 2014)	0.161543	0.0156827
Porcine RVH BR60 (KF021620.1 Brazil 2012)	Porcine RVH NGS-5 (LC348472.1 Japan 2014)	0.161543	0.0156827
Porcine RVH BR59 (KF021619.1 Brazil 2012)	Porcine RVH NGS-5 (LC348472.1 Japan 2014)	0.161543	0.0156827
Porcine RVH VNM/14254 (KX362562.1 Vietnam 2012)	Porcine RVH NGS-5 (LC348472.1 Japan 2014)	0.0677343	0.00867219
Porcine RVH VNM/14176 (KX362552.1 Vietnam 2012)	Porcine RVH NGS-5 (LC348472.1 Japan 2014)	0.0666219	0.00848989
Porcine RVH VNM/14250 (KX362541.1 Vietnam 2012)	Porcine RVH NGS-5 (LC348472.1 Japan 2014)	0.175908	0.0165943
Porcine RVH VNM/12087 (KX362528.1 Vietnam 2012)	Porcine RVH NGS-5 (LC348472.1 Japan 2014)	0.0699722	0.00886889
Porcine RVH VNM/12089 (KX362517.1 Vietnam 2012)	Porcine RVH NGS-5 (LC348472.1 Japan 2014)	0.177433	0.0163377
Porcine RVH NGS-18 (LC416273.1 Japan 2013)	Porcine RVH NGS-5 (LC348472.1 Japan 2014)	0.187274	0.0179783
Porcine RVH NGS-17 (LC416262.1 Japan 2013)	Porcine RVH NGS-5 (LC348472.1 Japan 2014)	0.185688	0.0177312
Porcine RVH NGS-9 (LC416253.1 Japan 2015)	Porcine RVH NGS-5 (LC348472.1 Japan 2014)	0.180091	0.0170351
Porcine RVH NGS-16 (LC348478.1 Japan 2014)	Porcine RVH NGS-5 (LC348472.1 Japan 2014)	0.158114	0.0147578
Porcine RVH NGS-14 (LC348477.1 Japan 2014)	Porcine RVH NGS-5 (LC348472.1 Japan 2014)	0.176038	0.0168414
Porcine RVH NGS-10 (LC348476.1 Japan 2015)	Porcine RVH NGS-5 (LC348472.1 Japan 2014)	0.124041	0.0127355
Porcine RVH NGS-8 (LC348475.1 Japan 2015)	Porcine RVH NGS-5 (LC348472.1 Japan 2014)	0.125171	0.012815
Porcine RVH NGS-7 (LC348474.1 Japan 2014)	Porcine RVH NGS-5 (LC348472.1 Japan 2014)	0.0218201	0.0046208
Porcine RVH NGS-6 (LC348473.1 Japan 2014)	Porcine RVH NGS-5 (LC348472.1 Japan 2014)	0.0199294	0.00434025
Porcine RVH MN.9.65 (KU254587.2 USA 2008)	Porcine RVH NGS-3 (LC348471.1 Japan 2014)	0.16398	0.0159958
Porcine RVH OK.5.68 (MH230121.1 USA 2008)	Porcine RVH NGS-3 (LC348471.1 Japan 2014)	0.166954	0.016432
Porcine RVH SP-VC36 (MT644980.1 Spain 2017)	Porcine RVH NGS-3 (LC348471.1 Japan 2014)	0.177706	0.0172887
Porcine RVH SP-VC29 (MT644979.1 Spain 2017)	Porcine RVH NGS-3 (LC348471.1 Japan 2014)	0.176378	0.0167058
Porcine RVH SP-VC19 (MT644978.1 Spain 2017)	Porcine RVH NGS-3 (LC348471.1 Japan 2014)	0.14294	0.0141765
Porcine RVH SP-VC18 (MT644977.1 Spain 2017)	Porcine RVH NGS-3 (LC348471.1 Japan 2014)	0.156664	0.0153431
Porcine RVH BR64 (KM359481.1 Brazil 2012)	Porcine RVH NGS-3 (LC348471.1 Japan 2014)	0.165726	0.0166094
Porcine RVH BR62 (KM359480.1 Brazil 2012)	Porcine RVH NGS-3 (LC348471.1 Japan 2014)	0.16872	0.0167407
Porcine RVH BR61 (KM359479.1 Brazil 2012)	Porcine RVH NGS-3 (LC348471.1 Japan 2014)	0.16872	0.0167407
Porcine RVH BR63 (KF021621.1 Brazil 2012)	Porcine RVH NGS-3 (LC348471.1 Japan 2014)	0.16872	0.0167407
Porcine RVH BR60 (KF021620.1 Brazil 2012)	Porcine RVH NGS-3 (LC348471.1 Japan 2014)	0.16872	0.0167407
Porcine RVH BR59 (KF021619.1 Brazil 2012)	Porcine RVH NGS-3 (LC348471.1 Japan 2014)	0.16872	0.0167407
Porcine RVH VNM/14254 (KX362562.1 Vietnam 2012)	Porcine RVH NGS-3 (LC348471.1 Japan 2014)	0.0709809	0.00885392
Porcine RVH VNM/14176 (KX362552.1 Vietnam 2012)	Porcine RVH NGS-3 (LC348471.1 Japan 2014)	0.0698575	0.00869747
Porcine RVH VNM/14250 (KX362541.1 Vietnam 2012)	Porcine RVH NGS-3 (LC348471.1 Japan 2014)	0.181769	0.0166475
Porcine RVH VNM/12087 (KX362528.1 Vietnam 2012)	Porcine RVH NGS-3 (LC348471.1 Japan 2014)	0.0732411	0.00913004
Porcine RVH VNM/12089 (KX362517.1 Vietnam 2012)	Porcine RVH NGS-3 (LC348471.1 Japan 2014)	0.183319	0.0165208
Porcine RVH NGS-18 (LC416273.1 Japan 2013)	Porcine RVH NGS-3 (LC348471.1 Japan 2014)	0.185379	0.0177426
Porcine RVH NGS-17 (LC416262.1 Japan 2013)	Porcine RVH NGS-3 (LC348471.1 Japan 2014)	0.183804	0.0175215
Porcine RVH NGS-9 (LC416253.1 Japan 2015)	Porcine RVH NGS-3 (LC348471.1 Japan 2014)	0.184474	0.0170224
Porcine RVH NGS-16 (LC348478.1 Japan 2014)	Porcine RVH NGS-3 (LC348471.1 Japan 2014)	0.160785	0.0145564
Porcine RVH NGS-14 (LC348477.1 Japan 2014)	Porcine RVH NGS-3 (LC348471.1 Japan 2014)	0.171192	0.0168031
Porcine RVH NGS-10 (LC348476.1 Japan 2015)	Porcine RVH NGS-3 (LC348471.1 Japan 2014)	0.119916	0.0118411
Porcine RVH NGS-8 (LC348475.1 Japan 2015)	Porcine RVH NGS-3 (LC348471.1 Japan 2014)	0.121037	0.011911
Porcine RVH NGS-7 (LC348474.1 Japan 2014)	Porcine RVH NGS-3 (LC348471.1 Japan 2014)	0.0227336	0.00466747
Porcine RVH NGS-6 (LC348473.1 Japan 2014)	Porcine RVH NGS-3 (LC348471.1 Japan 2014)	0.0208394	0.0044379
Porcine RVH NGS-5 (LC348472.1 Japan 2014)	Porcine RVH NGS-3 (LC348471.1 Japan 2014)	0.0170674	0.00398668
Porcine RVH MN.9.65 (KU254587.2 USA 2008)	Porcine RVH MRC-DPRU1575 (KT962031.1 South Africa 2007)	0.157397	0.0163033
Porcine RVH OK.5.68 (MH230121.1 USA 2008)	Porcine RVH MRC-DPRU1575 (KT962031.1 South Africa 2007)	0.158843	0.0164359
Porcine RVH SP-VC36 (MT644980.1 Spain 2017)	Porcine RVH MRC-DPRU1575 (KT962031.1 South Africa 2007)	0.155221	0.0163965
Porcine RVH SP-VC29 (MT644979.1 Spain 2017)	Porcine RVH MRC-DPRU1575 (KT962031.1 South Africa 2007)	0.157397	0.0161668
Porcine RVH SP-VC19 (MT644978.1 Spain 2017)	Porcine RVH MRC-DPRU1575 (KT962031.1 South Africa 2007)	0.128446	0.0140085
Porcine RVH SP-VC18 (MT644977.1 Spain 2017)	Porcine RVH MRC-DPRU1575 (KT962031.1 South Africa 2007)	0.133015	0.0140111
Porcine RVH BR64 (KM359481.1 Brazil 2012)	Porcine RVH MRC-DPRU1575 (KT962031.1 South Africa 2007)	0.0651059	0.00890177
Porcine RVH BR62 (KM359480.1 Brazil 2012)	Porcine RVH MRC-DPRU1575 (KT962031.1 South Africa 2007)	0.0673089	0.00910678
Porcine RVH BR61 (KM359479.1 Brazil 2012)	Porcine RVH MRC-DPRU1575 (KT962031.1 South Africa 2007)	0.0673089	0.00910678
Porcine RVH BR63 (KF021621.1 Brazil 2012)	Porcine RVH MRC-DPRU1575 (KT962031.1 South Africa 2007)	0.0673089	0.00910678
Porcine RVH BR60 (KF021620.1 Brazil 2012)	Porcine RVH MRC-DPRU1575 (KT962031.1 South Africa 2007)	0.0673089	0.00910678
Porcine RVH BR59 (KF021619.1 Brazil 2012)	Porcine RVH MRC-DPRU1575 (KT962031.1 South Africa 2007)	0.0673089	0.00910678
Porcine RVH VNM/14254 (KX362562.1 Vietnam 2012)	Porcine RVH MRC-DPRU1575 (KT962031.1 South Africa 2007)	0.156709	0.0161
Porcine RVH VNM/14176 (KX362552.1 Vietnam 2012)	Porcine RVH MRC-DPRU1575 (KT962031.1 South Africa 2007)	0.155252	0.0157573
Porcine RVH VNM/14250 (KX362541.1 Vietnam 2012)	Porcine RVH MRC-DPRU1575 (KT962031.1 South Africa 2007)	0.180321	0.0176538
Porcine RVH VNM/12087 (KX362528.1 Vietnam 2012)	Porcine RVH MRC-DPRU1575 (KT962031.1 South Africa 2007)	0.162601	0.0163812
Porcine RVH VNM/12089 (KX362517.1 Vietnam 2012)	Porcine RVH MRC-DPRU1575 (KT962031.1 South Africa 2007)	0.177208	0.0174321
Porcine RVH NGS-18 (LC416273.1 Japan 2013)	Porcine RVH MRC-DPRU1575 (KT962031.1 South Africa 2007)	0.172163	0.0162976
Porcine RVH NGS-17 (LC416262.1 Japan 2013)	Porcine RVH MRC-DPRU1575 (KT962031.1 South Africa 2007)	0.170656	0.0161862
Porcine RVH NGS-9 (LC416253.1 Japan 2015)	Porcine RVH MRC-DPRU1575 (KT962031.1 South Africa 2007)	0.177982	0.0167166
Porcine RVH NGS-16 (LC348478.1 Japan 2014)	Porcine RVH MRC-DPRU1575 (KT962031.1 South Africa 2007)	0.172592	0.0176639
Porcine RVH NGS-14 (LC348477.1 Japan 2014)	Porcine RVH MRC-DPRU1575 (KT962031.1 South Africa 2007)	0.153855	0.0151122
Porcine RVH NGS-10 (LC348476.1 Japan 2015)	Porcine RVH MRC-DPRU1575 (KT962031.1 South Africa 2007)	0.161287	0.0158138
Porcine RVH NGS-8 (LC348475.1 Japan 2015)	Porcine RVH MRC-DPRU1575 (KT962031.1 South Africa 2007)	0.162504	0.0158524
Porcine RVH NGS-7 (LC348474.1 Japan 2014)	Porcine RVH MRC-DPRU1575 (KT962031.1 South Africa 2007)	0.142208	0.0144347
Porcine RVH NGS-6 (LC348473.1 Japan 2014)	Porcine RVH MRC-DPRU1575 (KT962031.1 South Africa 2007)	0.142208	0.0145389
Porcine RVH NGS-5 (LC348472.1 Japan 2014)	Porcine RVH MRC-DPRU1575 (KT962031.1 South Africa 2007)	0.147596	0.0144916
Porcine RVH NGS-3 (LC348471.1 Japan 2014)	Porcine RVH MRC-DPRU1575 (KT962031.1 South Africa 2007)	0.151629	0.0152848
Porcine RVH MN.9.65 (KU254587.2 USA 2008)	Porcine RVH AR7.10-1 (KF757289.1 USA 2012)	0.074023	0.00962493
Porcine RVH OK.5.68 (MH230121.1 USA 2008)	Porcine RVH AR7.10-1 (KF757289.1 USA 2012)	0.0555629	0.00750784
Porcine RVH SP-VC36 (MT644980.1 Spain 2017)	Porcine RVH AR7.10-1 (KF757289.1 USA 2012)	0.200526	0.018217
Porcine RVH SP-VC29 (MT644979.1 Spain 2017)	Porcine RVH AR7.10-1 (KF757289.1 USA 2012)	0.170377	0.0160374
Porcine RVH SP-VC19 (MT644978.1 Spain 2017)	Porcine RVH AR7.10-1 (KF757289.1 USA 2012)	0.157153	0.0162832
Porcine RVH SP-VC18 (MT644977.1 Spain 2017)	Porcine RVH AR7.10-1 (KF757289.1 USA 2012)	0.163472	0.0159141
Porcine RVH BR64 (KM359481.1 Brazil 2012)	Porcine RVH AR7.10-1 (KF757289.1 USA 2012)	0.178262	0.0176106
Porcine RVH BR62 (KM359480.1 Brazil 2012)	Porcine RVH AR7.10-1 (KF757289.1 USA 2012)	0.178262	0.017847
Porcine RVH BR61 (KM359479.1 Brazil 2012)	Porcine RVH AR7.10-1 (KF757289.1 USA 2012)	0.178262	0.017847
Porcine RVH BR63 (KF021621.1 Brazil 2012)	Porcine RVH AR7.10-1 (KF757289.1 USA 2012)	0.178262	0.017847
Porcine RVH BR60 (KF021620.1 Brazil 2012)	Porcine RVH AR7.10-1 (KF757289.1 USA 2012)	0.178262	0.017847
Porcine RVH BR59 (KF021619.1 Brazil 2012)	Porcine RVH AR7.10-1 (KF757289.1 USA 2012)	0.178262	0.017847
Porcine RVH VNM/14254 (KX362562.1 Vietnam 2012)	Porcine RVH AR7.10-1 (KF757289.1 USA 2012)	0.191786	0.0181455
Porcine RVH VNM/14176 (KX362552.1 Vietnam 2012)	Porcine RVH AR7.10-1 (KF757289.1 USA 2012)	0.188561	0.0178827
Porcine RVH VNM/14250 (KX362541.1 Vietnam 2012)	Porcine RVH AR7.10-1 (KF757289.1 USA 2012)	0.207458	0.0188739
Porcine RVH VNM/12087 (KX362528.1 Vietnam 2012)	Porcine RVH AR7.10-1 (KF757289.1 USA 2012)	0.191786	0.0180552
Porcine RVH VNM/12089 (KX362517.1 Vietnam 2012)	Porcine RVH AR7.10-1 (KF757289.1 USA 2012)	0.200852	0.0183354
Porcine RVH NGS-18 (LC416273.1 Japan 2013)	Porcine RVH AR7.10-1 (KF757289.1 USA 2012)	0.137778	0.0138304
Porcine RVH NGS-17 (LC416262.1 Japan 2013)	Porcine RVH AR7.10-1 (KF757289.1 USA 2012)	0.139165	0.0139795
Porcine RVH NGS-9 (LC416253.1 Japan 2015)	Porcine RVH AR7.10-1 (KF757289.1 USA 2012)	0.134804	0.0137717
Porcine RVH NGS-16 (LC348478.1 Japan 2014)	Porcine RVH AR7.10-1 (KF757289.1 USA 2012)	0.18291	0.0169588
Porcine RVH NGS-14 (LC348477.1 Japan 2014)	Porcine RVH AR7.10-1 (KF757289.1 USA 2012)	0.0875295	0.0099023
Porcine RVH NGS-10 (LC348476.1 Japan 2015)	Porcine RVH AR7.10-1 (KF757289.1 USA 2012)	0.181067	0.0175351
Porcine RVH NGS-8 (LC348475.1 Japan 2015)	Porcine RVH AR7.10-1 (KF757289.1 USA 2012)	0.182332	0.0176225
Porcine RVH NGS-7 (LC348474.1 Japan 2014)	Porcine RVH AR7.10-1 (KF757289.1 USA 2012)	0.182843	0.0176883
Porcine RVH NGS-6 (LC348473.1 Japan 2014)	Porcine RVH AR7.10-1 (KF757289.1 USA 2012)	0.182843	0.0177353
Porcine RVH NGS-5 (LC348472.1 Japan 2014)	Porcine RVH AR7.10-1 (KF757289.1 USA 2012)	0.192078	0.0184499
Porcine RVH NGS-3 (LC348471.1 Japan 2014)	Porcine RVH AR7.10-1 (KF757289.1 USA 2012)	0.190149	0.0184902
Porcine RVH MRC-DPRU1575 (KT962031.1 South Africa 2007)	Porcine RVH AR7.10-1 (KF757289.1 USA 2012)	0.170656	0.0168633
Porcine RVH MN.9.65 (KU254587.2 USA 2008)	Porcine RVH AR7.32-4 (KF757288.1 USA 2009)	0.0697454	0.00946773
Porcine RVH OK.5.68 (MH230121.1 USA 2008)	Porcine RVH AR7.32-4 (KF757288.1 USA 2009)	0.0557343	0.00787746
Porcine RVH SP-VC36 (MT644980.1 Spain 2017)	Porcine RVH AR7.32-4 (KF757288.1 USA 2009)	0.197255	0.0180147
Porcine RVH SP-VC29 (MT644979.1 Spain 2017)	Porcine RVH AR7.32-4 (KF757288.1 USA 2009)	0.167417	0.0158707
Porcine RVH SP-VC19 (MT644978.1 Spain 2017)	Porcine RVH AR7.32-4 (KF757288.1 USA 2009)	0.157153	0.0164224
Porcine RVH SP-VC18 (MT644977.1 Spain 2017)	Porcine RVH AR7.32-4 (KF757288.1 USA 2009)	0.157632	0.0152183
Porcine RVH BR64 (KM359481.1 Brazil 2012)	Porcine RVH AR7.32-4 (KF757288.1 USA 2009)	0.181354	0.018165
Porcine RVH BR62 (KM359480.1 Brazil 2012)	Porcine RVH AR7.32-4 (KF757288.1 USA 2009)	0.181354	0.0183464
Porcine RVH BR61 (KM359479.1 Brazil 2012)	Porcine RVH AR7.32-4 (KF757288.1 USA 2009)	0.181354	0.0183464
Porcine RVH BR63 (KF021621.1 Brazil 2012)	Porcine RVH AR7.32-4 (KF757288.1 USA 2009)	0.181354	0.0183464
Porcine RVH BR60 (KF021620.1 Brazil 2012)	Porcine RVH AR7.32-4 (KF757288.1 USA 2009)	0.181354	0.0183464
Porcine RVH BR59 (KF021619.1 Brazil 2012)	Porcine RVH AR7.32-4 (KF757288.1 USA 2009)	0.181354	0.0183464
Porcine RVH VNM/14254 (KX362562.1 Vietnam 2012)	Porcine RVH AR7.32-4 (KF757288.1 USA 2009)	0.182201	0.0173054
Porcine RVH VNM/14176 (KX362552.1 Vietnam 2012)	Porcine RVH AR7.32-4 (KF757288.1 USA 2009)	0.179066	0.0170583
Porcine RVH VNM/14250 (KX362541.1 Vietnam 2012)	Porcine RVH AR7.32-4 (KF757288.1 USA 2009)	0.200852	0.0185602
Porcine RVH VNM/12087 (KX362528.1 Vietnam 2012)	Porcine RVH AR7.32-4 (KF757288.1 USA 2009)	0.182201	0.0172934
Porcine RVH VNM/12089 (KX362517.1 Vietnam 2012)	Porcine RVH AR7.32-4 (KF757288.1 USA 2009)	0.200852	0.0186635
Porcine RVH NGS-18 (LC416273.1 Japan 2013)	Porcine RVH AR7.32-4 (KF757288.1 USA 2009)	0.140558	0.0141815
Porcine RVH NGS-17 (LC416262.1 Japan 2013)	Porcine RVH AR7.32-4 (KF757288.1 USA 2009)	0.141958	0.014368
Porcine RVH NGS-9 (LC416253.1 Japan 2015)	Porcine RVH AR7.32-4 (KF757288.1 USA 2009)	0.137553	0.013977
Porcine RVH NGS-16 (LC348478.1 Japan 2014)	Porcine RVH AR7.32-4 (KF757288.1 USA 2009)	0.176727	0.0168382
Porcine RVH NGS-14 (LC348477.1 Japan 2014)	Porcine RVH AR7.32-4 (KF757288.1 USA 2009)	0.0842663	0.00990755
Porcine RVH NGS-10 (LC348476.1 Japan 2015)	Porcine RVH AR7.32-4 (KF757288.1 USA 2009)	0.17645	0.017161
Porcine RVH NGS-8 (LC348475.1 Japan 2015)	Porcine RVH AR7.32-4 (KF757288.1 USA 2009)	0.177706	0.0172615
Porcine RVH NGS-7 (LC348474.1 Japan 2014)	Porcine RVH AR7.32-4 (KF757288.1 USA 2009)	0.184418	0.0175383
Porcine RVH NGS-6 (LC348473.1 Japan 2014)	Porcine RVH AR7.32-4 (KF757288.1 USA 2009)	0.181276	0.0172322
Porcine RVH NGS-5 (LC348472.1 Japan 2014)	Porcine RVH AR7.32-4 (KF757288.1 USA 2009)	0.187274	0.0179739
Porcine RVH NGS-3 (LC348471.1 Japan 2014)	Porcine RVH AR7.32-4 (KF757288.1 USA 2009)	0.188552	0.0182013
Porcine RVH MRC-DPRU1575 (KT962031.1 South Africa 2007)	Porcine RVH AR7.32-4 (KF757288.1 USA 2009)	0.170656	0.0171338
Porcine RVH AR7.10-1 (KF757289.1 USA 2012)	Porcine RVH AR7.32-4 (KF757288.1 USA 2009)	0.0124828	0.00318665
Porcine RVH MN.9.65 (KU254587.2 USA 2008)	Porcine RVH IA5.5-3 (KF757287.1 USA 2009)	0.073106	0.00934681
Porcine RVH OK.5.68 (MH230121.1 USA 2008)	Porcine RVH IA5.5-3 (KF757287.1 USA 2009)	0.076463	0.00950231
Porcine RVH SP-VC36 (MT644980.1 Spain 2017)	Porcine RVH IA5.5-3 (KF757287.1 USA 2009)	0.194065	0.0173813
Porcine RVH SP-VC29 (MT644979.1 Spain 2017)	Porcine RVH IA5.5-3 (KF757287.1 USA 2009)	0.173116	0.0162974
Porcine RVH SP-VC19 (MT644978.1 Spain 2017)	Porcine RVH IA5.5-3 (KF757287.1 USA 2009)	0.149287	0.0144562
Porcine RVH SP-VC18 (MT644977.1 Spain 2017)	Porcine RVH IA5.5-3 (KF757287.1 USA 2009)	0.165675	0.0158002
Porcine RVH BR64 (KM359481.1 Brazil 2012)	Porcine RVH IA5.5-3 (KF757287.1 USA 2009)	0.175908	0.0165573
Porcine RVH BR62 (KM359480.1 Brazil 2012)	Porcine RVH IA5.5-3 (KF757287.1 USA 2009)	0.178964	0.0168537
Porcine RVH BR61 (KM359479.1 Brazil 2012)	Porcine RVH IA5.5-3 (KF757287.1 USA 2009)	0.178964	0.0168537
Porcine RVH BR63 (KF021621.1 Brazil 2012)	Porcine RVH IA5.5-3 (KF757287.1 USA 2009)	0.178964	0.0168537
Porcine RVH BR60 (KF021620.1 Brazil 2012)	Porcine RVH IA5.5-3 (KF757287.1 USA 2009)	0.178964	0.0168537
Porcine RVH BR59 (KF021619.1 Brazil 2012)	Porcine RVH IA5.5-3 (KF757287.1 USA 2009)	0.178964	0.0168537
Porcine RVH VNM/14254 (KX362562.1 Vietnam 2012)	Porcine RVH IA5.5-3 (KF757287.1 USA 2009)	0.186001	0.0171131
Porcine RVH VNM/14176 (KX362552.1 Vietnam 2012)	Porcine RVH IA5.5-3 (KF757287.1 USA 2009)	0.181276	0.0168548
Porcine RVH VNM/14250 (KX362541.1 Vietnam 2012)	Porcine RVH IA5.5-3 (KF757287.1 USA 2009)	0.197282	0.0183327
Porcine RVH VNM/12087 (KX362528.1 Vietnam 2012)	Porcine RVH IA5.5-3 (KF757287.1 USA 2009)	0.186001	0.017135
Porcine RVH VNM/12089 (KX362517.1 Vietnam 2012)	Porcine RVH IA5.5-3 (KF757287.1 USA 2009)	0.212148	0.019527
Porcine RVH NGS-18 (LC416273.1 Japan 2013)	Porcine RVH IA5.5-3 (KF757287.1 USA 2009)	0.133015	0.0128299
Porcine RVH NGS-17 (LC416262.1 Japan 2013)	Porcine RVH IA5.5-3 (KF757287.1 USA 2009)	0.131661	0.0127048
Porcine RVH NGS-9 (LC416253.1 Japan 2015)	Porcine RVH IA5.5-3 (KF757287.1 USA 2009)	0.140599	0.0140798
Porcine RVH NGS-16 (LC348478.1 Japan 2014)	Porcine RVH IA5.5-3 (KF757287.1 USA 2009)	0.174926	0.0169885
Porcine RVH NGS-14 (LC348477.1 Japan 2014)	Porcine RVH IA5.5-3 (KF757287.1 USA 2009)	0.0992246	0.0106995
Porcine RVH NGS-10 (LC348476.1 Japan 2015)	Porcine RVH IA5.5-3 (KF757287.1 USA 2009)	0.192769	0.0178344
Porcine RVH NGS-8 (LC348475.1 Japan 2015)	Porcine RVH IA5.5-3 (KF757287.1 USA 2009)	0.194065	0.0178985
Porcine RVH NGS-7 (LC348474.1 Japan 2014)	Porcine RVH IA5.5-3 (KF757287.1 USA 2009)	0.182538	0.0164336
Porcine RVH NGS-6 (LC348473.1 Japan 2014)	Porcine RVH IA5.5-3 (KF757287.1 USA 2009)	0.182538	0.0163977
Porcine RVH NGS-5 (LC348472.1 Japan 2014)	Porcine RVH IA5.5-3 (KF757287.1 USA 2009)	0.183804	0.0163436
Porcine RVH NGS-3 (LC348471.1 Japan 2014)	Porcine RVH IA5.5-3 (KF757287.1 USA 2009)	0.181939	0.0165242
Porcine RVH MRC-DPRU1575 (KT962031.1 South Africa 2007)	Porcine RVH IA5.5-3 (KF757287.1 USA 2009)	0.167407	0.0161303
Porcine RVH AR7.10-1 (KF757289.1 USA 2012)	Porcine RVH IA5.5-3 (KF757287.1 USA 2009)	0.0851767	0.0103282
Porcine RVH AR7.32-4 (KF757288.1 USA 2009)	Porcine RVH IA5.5-3 (KF757287.1 USA 2009)	0.088713	0.0104776
Porcine RVH MN.9.65 (KU254587.2 USA 2008)	Porcine RVH MN9.65-4 (KF757286.1 USA 2008)	0	0
Porcine RVH OK.5.68 (MH230121.1 USA 2008)	Porcine RVH MN9.65-4 (KF757286.1 USA 2008)	0.0502955	0.00732995
Porcine RVH SP-VC36 (MT644980.1 Spain 2017)	Porcine RVH MN9.65-4 (KF757286.1 USA 2008)	0.181769	0.0165871
Porcine RVH SP-VC29 (MT644979.1 Spain 2017)	Porcine RVH MN9.65-4 (KF757286.1 USA 2008)	0.172394	0.0165055
Porcine RVH SP-VC19 (MT644978.1 Spain 2017)	Porcine RVH MN9.65-4 (KF757286.1 USA 2008)	0.132974	0.014363
Porcine RVH SP-VC18 (MT644977.1 Spain 2017)	Porcine RVH MN9.65-4 (KF757286.1 USA 2008)	0.140333	0.0144462
Porcine RVH BR64 (KM359481.1 Brazil 2012)	Porcine RVH MN9.65-4 (KF757286.1 USA 2008)	0.176177	0.0174964
Porcine RVH BR62 (KM359480.1 Brazil 2012)	Porcine RVH MN9.65-4 (KF757286.1 USA 2008)	0.179241	0.0177412
Porcine RVH BR61 (KM359479.1 Brazil 2012)	Porcine RVH MN9.65-4 (KF757286.1 USA 2008)	0.179241	0.0177412
Porcine RVH BR63 (KF021621.1 Brazil 2012)	Porcine RVH MN9.65-4 (KF757286.1 USA 2008)	0.179241	0.0177412
Porcine RVH BR60 (KF021620.1 Brazil 2012)	Porcine RVH MN9.65-4 (KF757286.1 USA 2008)	0.179241	0.0177412
Porcine RVH BR59 (KF021619.1 Brazil 2012)	Porcine RVH MN9.65-4 (KF757286.1 USA 2008)	0.179241	0.0177412
Porcine RVH VNM/14254 (KX362562.1 Vietnam 2012)	Porcine RVH MN9.65-4 (KF757286.1 USA 2008)	0.170784	0.0164724
Porcine RVH VNM/14176 (KX362552.1 Vietnam 2012)	Porcine RVH MN9.65-4 (KF757286.1 USA 2008)	0.166262	0.0160485
Porcine RVH VNM/14250 (KX362541.1 Vietnam 2012)	Porcine RVH MN9.65-4 (KF757286.1 USA 2008)	0.182763	0.0176853
Porcine RVH VNM/12087 (KX362528.1 Vietnam 2012)	Porcine RVH MN9.65-4 (KF757286.1 USA 2008)	0.170784	0.0165851
Porcine RVH VNM/12089 (KX362517.1 Vietnam 2012)	Porcine RVH MN9.65-4 (KF757286.1 USA 2008)	0.187433	0.0182406
Porcine RVH NGS-18 (LC416273.1 Japan 2013)	Porcine RVH MN9.65-4 (KF757286.1 USA 2008)	0.118982	0.012506
Porcine RVH NGS-17 (LC416262.1 Japan 2013)	Porcine RVH MN9.65-4 (KF757286.1 USA 2008)	0.117683	0.0123498
Porcine RVH NGS-9 (LC416253.1 Japan 2015)	Porcine RVH MN9.65-4 (KF757286.1 USA 2008)	0.126303	0.0126357
Porcine RVH NGS-16 (LC348478.1 Japan 2014)	Porcine RVH MN9.65-4 (KF757286.1 USA 2008)	0.164202	0.0153342
Porcine RVH NGS-14 (LC348477.1 Japan 2014)	Porcine RVH MN9.65-4 (KF757286.1 USA 2008)	0.0725692	0.00887461
Porcine RVH NGS-10 (LC348476.1 Japan 2015)	Porcine RVH MN9.65-4 (KF757286.1 USA 2008)	0.164447	0.0152606
Porcine RVH NGS-8 (LC348475.1 Japan 2015)	Porcine RVH MN9.65-4 (KF757286.1 USA 2008)	0.165675	0.0153914
Porcine RVH NGS-7 (LC348474.1 Japan 2014)	Porcine RVH MN9.65-4 (KF757286.1 USA 2008)	0.168993	0.0162418
Porcine RVH NGS-6 (LC348473.1 Japan 2014)	Porcine RVH MN9.65-4 (KF757286.1 USA 2008)	0.165993	0.015923
Porcine RVH NGS-5 (LC348472.1 Japan 2014)	Porcine RVH MN9.65-4 (KF757286.1 USA 2008)	0.16872	0.0162863
Porcine RVH NGS-3 (LC348471.1 Japan 2014)	Porcine RVH MN9.65-4 (KF757286.1 USA 2008)	0.16398	0.0159958
Porcine RVH MRC-DPRU1575 (KT962031.1 South Africa 2007)	Porcine RVH MN9.65-4 (KF757286.1 USA 2008)	0.157397	0.0163033
Porcine RVH AR7.10-1 (KF757289.1 USA 2012)	Porcine RVH MN9.65-4 (KF757286.1 USA 2008)	0.074023	0.00962493
Porcine RVH AR7.32-4 (KF757288.1 USA 2009)	Porcine RVH MN9.65-4 (KF757286.1 USA 2008)	0.0697454	0.00946773
Porcine RVH IA5.5-3 (KF757287.1 USA 2009)	Porcine RVH MN9.65-4 (KF757286.1 USA 2008)	0.073106	0.00934681
Porcine RVH MN.9.65 (KU254587.2 USA 2008)	Porcine RVH NC9.38 (KF757284.1 USA 2008)	0.0512673	0.00717634
Porcine RVH OK.5.68 (MH230121.1 USA 2008)	Porcine RVH NC9.38 (KF757284.1 USA 2008)	0.0382157	0.0060942
Porcine RVH SP-VC36 (MT644980.1 Spain 2017)	Porcine RVH NC9.38 (KF757284.1 USA 2008)	0.18673	0.0172704
Porcine RVH SP-VC29 (MT644979.1 Spain 2017)	Porcine RVH NC9.38 (KF757284.1 USA 2008)	0.165265	0.0161851
Porcine RVH SP-VC19 (MT644978.1 Spain 2017)	Porcine RVH NC9.38 (KF757284.1 USA 2008)	0.140929	0.0148071
Porcine RVH SP-VC18 (MT644977.1 Spain 2017)	Porcine RVH NC9.38 (KF757284.1 USA 2008)	0.147448	0.0149562
Porcine RVH BR64 (KM359481.1 Brazil 2012)	Porcine RVH NC9.38 (KF757284.1 USA 2008)	0.171898	0.0171639
Porcine RVH BR62 (KM359480.1 Brazil 2012)	Porcine RVH NC9.38 (KF757284.1 USA 2008)	0.168897	0.0169214
Porcine RVH BR61 (KM359479.1 Brazil 2012)	Porcine RVH NC9.38 (KF757284.1 USA 2008)	0.168897	0.0169214
Porcine RVH BR63 (KF021621.1 Brazil 2012)	Porcine RVH NC9.38 (KF757284.1 USA 2008)	0.168897	0.0169214
Porcine RVH BR60 (KF021620.1 Brazil 2012)	Porcine RVH NC9.38 (KF757284.1 USA 2008)	0.168897	0.0169214
Porcine RVH BR59 (KF021619.1 Brazil 2012)	Porcine RVH NC9.38 (KF757284.1 USA 2008)	0.168897	0.0169214
Porcine RVH VNM/14254 (KX362562.1 Vietnam 2012)	Porcine RVH NC9.38 (KF757284.1 USA 2008)	0.184418	0.0172304
Porcine RVH VNM/14176 (KX362552.1 Vietnam 2012)	Porcine RVH NC9.38 (KF757284.1 USA 2008)	0.181276	0.0170066
Porcine RVH VNM/14250 (KX362541.1 Vietnam 2012)	Porcine RVH NC9.38 (KF757284.1 USA 2008)	0.204807	0.0196705
Porcine RVH VNM/12087 (KX362528.1 Vietnam 2012)	Porcine RVH NC9.38 (KF757284.1 USA 2008)	0.184418	0.017298
Porcine RVH VNM/12089 (KX362517.1 Vietnam 2012)	Porcine RVH NC9.38 (KF757284.1 USA 2008)	0.213145	0.0203685
Porcine RVH NGS-18 (LC416273.1 Japan 2013)	Porcine RVH NC9.38 (KF757284.1 USA 2008)	0.113993	0.0118311
Porcine RVH NGS-17 (LC416262.1 Japan 2013)	Porcine RVH NC9.38 (KF757284.1 USA 2008)	0.112713	0.0116841
Porcine RVH NGS-9 (LC416253.1 Japan 2015)	Porcine RVH NC9.38 (KF757284.1 USA 2008)	0.130517	0.0134955
Porcine RVH NGS-16 (LC348478.1 Japan 2014)	Porcine RVH NC9.38 (KF757284.1 USA 2008)	0.16988	0.0158484
Porcine RVH NGS-14 (LC348477.1 Japan 2014)	Porcine RVH NC9.38 (KF757284.1 USA 2008)	0.0607512	0.00821148
Porcine RVH NGS-10 (LC348476.1 Japan 2015)	Porcine RVH NC9.38 (KF757284.1 USA 2008)	0.170135	0.0155337
Porcine RVH NGS-8 (LC348475.1 Japan 2015)	Porcine RVH NC9.38 (KF757284.1 USA 2008)	0.171376	0.0156151
Porcine RVH NGS-7 (LC348474.1 Japan 2014)	Porcine RVH NC9.38 (KF757284.1 USA 2008)	0.16722	0.0159324
Porcine RVH NGS-6 (LC348473.1 Japan 2014)	Porcine RVH NC9.38 (KF757284.1 USA 2008)	0.16722	0.0159445
Porcine RVH NGS-5 (LC348472.1 Japan 2014)	Porcine RVH NC9.38 (KF757284.1 USA 2008)	0.172982	0.0166176
Porcine RVH NGS-3 (LC348471.1 Japan 2014)	Porcine RVH NC9.38 (KF757284.1 USA 2008)	0.171192	0.0165156
Porcine RVH MRC-DPRU1575 (KT962031.1 South Africa 2007)	Porcine RVH NC9.38 (KF757284.1 USA 2008)	0.157164	0.0161318
Porcine RVH AR7.10-1 (KF757289.1 USA 2012)	Porcine RVH NC9.38 (KF757284.1 USA 2008)	0.0567151	0.00757126
Porcine RVH AR7.32-4 (KF757288.1 USA 2009)	Porcine RVH NC9.38 (KF757284.1 USA 2008)	0.0568958	0.0080277
Porcine RVH IA5.5-3 (KF757287.1 USA 2009)	Porcine RVH NC9.38 (KF757284.1 USA 2008)	0.0788252	0.00986978
Porcine RVH MN9.65-4 (KF757286.1 USA 2008)	Porcine RVH NC9.38 (KF757284.1 USA 2008)	0.0512673	0.00717634
Porcine RVH MN.9.65 (KU254587.2 USA 2008)	Porcine RVH TX6.85-3 (KF757278.1 USA 2008)	0.0565448	0.00803152
Porcine RVH OK.5.68 (MH230121.1 USA 2008)	Porcine RVH TX6.85-3 (KF757278.1 USA 2008)	0.0402289	0.00644794
Porcine RVH SP-VC36 (MT644980.1 Spain 2017)	Porcine RVH TX6.85-3 (KF757278.1 USA 2008)	0.185162	0.0182119
Porcine RVH SP-VC29 (MT644979.1 Spain 2017)	Porcine RVH TX6.85-3 (KF757278.1 USA 2008)	0.184772	0.0183095
Porcine RVH SP-VC19 (MT644978.1 Spain 2017)	Porcine RVH TX6.85-3 (KF757278.1 USA 2008)	0.152123	0.0164175
Porcine RVH SP-VC18 (MT644977.1 Spain 2017)	Porcine RVH TX6.85-3 (KF757278.1 USA 2008)	0.155956	0.016018
Porcine RVH BR64 (KM359481.1 Brazil 2012)	Porcine RVH TX6.85-3 (KF757278.1 USA 2008)	0.181067	0.0186482
Porcine RVH BR62 (KM359480.1 Brazil 2012)	Porcine RVH TX6.85-3 (KF757278.1 USA 2008)	0.181067	0.0183704
Porcine RVH BR61 (KM359479.1 Brazil 2012)	Porcine RVH TX6.85-3 (KF757278.1 USA 2008)	0.181067	0.0183704
Porcine RVH BR63 (KF021621.1 Brazil 2012)	Porcine RVH TX6.85-3 (KF757278.1 USA 2008)	0.181067	0.0183704
Porcine RVH BR60 (KF021620.1 Brazil 2012)	Porcine RVH TX6.85-3 (KF757278.1 USA 2008)	0.181067	0.0183704
Porcine RVH BR59 (KF021619.1 Brazil 2012)	Porcine RVH TX6.85-3 (KF757278.1 USA 2008)	0.181067	0.0183704
Porcine RVH VNM/14254 (KX362562.1 Vietnam 2012)	Porcine RVH TX6.85-3 (KF757278.1 USA 2008)	0.176616	0.0173476
Porcine RVH VNM/14176 (KX362552.1 Vietnam 2012)	Porcine RVH TX6.85-3 (KF757278.1 USA 2008)	0.173546	0.0171402
Porcine RVH VNM/14250 (KX362541.1 Vietnam 2012)	Porcine RVH TX6.85-3 (KF757278.1 USA 2008)	0.203164	0.0200694
Porcine RVH VNM/12087 (KX362528.1 Vietnam 2012)	Porcine RVH TX6.85-3 (KF757278.1 USA 2008)	0.176616	0.0175291
Porcine RVH VNM/12089 (KX362517.1 Vietnam 2012)	Porcine RVH TX6.85-3 (KF757278.1 USA 2008)	0.213145	0.0210498
Porcine RVH NGS-18 (LC416273.1 Japan 2013)	Porcine RVH TX6.85-3 (KF757278.1 USA 2008)	0.128446	0.0131681
Porcine RVH NGS-17 (LC416262.1 Japan 2013)	Porcine RVH TX6.85-3 (KF757278.1 USA 2008)	0.129794	0.0133429
Porcine RVH NGS-9 (LC416253.1 Japan 2015)	Porcine RVH TX6.85-3 (KF757278.1 USA 2008)	0.135023	0.0143086
Porcine RVH NGS-16 (LC348478.1 Japan 2014)	Porcine RVH TX6.85-3 (KF757278.1 USA 2008)	0.197913	0.0189814
Porcine RVH NGS-14 (LC348477.1 Japan 2014)	Porcine RVH TX6.85-3 (KF757278.1 USA 2008)	0.0695293	0.0086863
Porcine RVH NGS-10 (LC348476.1 Japan 2015)	Porcine RVH TX6.85-3 (KF757278.1 USA 2008)	0.174656	0.016987
Porcine RVH NGS-8 (LC348475.1 Japan 2015)	Porcine RVH TX6.85-3 (KF757278.1 USA 2008)	0.175908	0.0171408
Porcine RVH NGS-7 (LC348474.1 Japan 2014)	Porcine RVH TX6.85-3 (KF757278.1 USA 2008)	0.177868	0.0173637
Porcine RVH NGS-6 (LC348473.1 Japan 2014)	Porcine RVH TX6.85-3 (KF757278.1 USA 2008)	0.17479	0.0170556
Porcine RVH NGS-5 (LC348472.1 Japan 2014)	Porcine RVH TX6.85-3 (KF757278.1 USA 2008)	0.177577	0.0173678
Porcine RVH NGS-3 (LC348471.1 Japan 2014)	Porcine RVH TX6.85-3 (KF757278.1 USA 2008)	0.178832	0.0176575
Porcine RVH MRC-DPRU1575 (KT962031.1 South Africa 2007)	Porcine RVH TX6.85-3 (KF757278.1 USA 2008)	0.167407	0.0168484
Porcine RVH AR7.10-1 (KF757289.1 USA 2012)	Porcine RVH TX6.85-3 (KF757278.1 USA 2008)	0.0643064	0.0084817
Porcine RVH AR7.32-4 (KF757288.1 USA 2009)	Porcine RVH TX6.85-3 (KF757278.1 USA 2008)	0.0579718	0.00801404
Porcine RVH IA5.5-3 (KF757287.1 USA 2009)	Porcine RVH TX6.85-3 (KF757278.1 USA 2008)	0.0845669	0.0105995
Porcine RVH MN9.65-4 (KF757286.1 USA 2008)	Porcine RVH TX6.85-3 (KF757278.1 USA 2008)	0.0565448	0.00803152
Porcine RVH NC9.38 (KF757284.1 USA 2008)	Porcine RVH TX6.85-3 (KF757278.1 USA 2008)	0.0464343	0.00670651
Porcine RVH MN.9.65 (KU254587.2 USA 2008)	Porcine RVH KS6.15-8 (KF757277.1 USA 2008)	0.0535241	0.00767595
Porcine RVH OK.5.68 (MH230121.1 USA 2008)	Porcine RVH KS6.15-8 (KF757277.1 USA 2008)	0.0403562	0.00640389
Porcine RVH SP-VC36 (MT644980.1 Spain 2017)	Porcine RVH KS6.15-8 (KF757277.1 USA 2008)	0.17645	0.0162591
Porcine RVH SP-VC29 (MT644979.1 Spain 2017)	Porcine RVH KS6.15-8 (KF757277.1 USA 2008)	0.15281	0.0147931
Porcine RVH SP-VC19 (MT644978.1 Spain 2017)	Porcine RVH KS6.15-8 (KF757277.1 USA 2008)	0.134512	0.0137721
Porcine RVH SP-VC18 (MT644977.1 Spain 2017)	Porcine RVH KS6.15-8 (KF757277.1 USA 2008)	0.140929	0.01382
Porcine RVH BR64 (KM359481.1 Brazil 2012)	Porcine RVH KS6.15-8 (KF757277.1 USA 2008)	0.18262	0.0171472
Porcine RVH BR62 (KM359480.1 Brazil 2012)	Porcine RVH KS6.15-8 (KF757277.1 USA 2008)	0.18262	0.0169316
Porcine RVH BR61 (KM359479.1 Brazil 2012)	Porcine RVH KS6.15-8 (KF757277.1 USA 2008)	0.18262	0.0169316
Porcine RVH BR63 (KF021621.1 Brazil 2012)	Porcine RVH KS6.15-8 (KF757277.1 USA 2008)	0.18262	0.0169316
Porcine RVH BR60 (KF021620.1 Brazil 2012)	Porcine RVH KS6.15-8 (KF757277.1 USA 2008)	0.18262	0.0169316
Porcine RVH BR59 (KF021619.1 Brazil 2012)	Porcine RVH KS6.15-8 (KF757277.1 USA 2008)	0.18262	0.0169316
Porcine RVH VNM/14254 (KX362562.1 Vietnam 2012)	Porcine RVH KS6.15-8 (KF757277.1 USA 2008)	0.173176	0.0166084
Porcine RVH VNM/14176 (KX362552.1 Vietnam 2012)	Porcine RVH KS6.15-8 (KF757277.1 USA 2008)	0.173176	0.0164466
Porcine RVH VNM/14250 (KX362541.1 Vietnam 2012)	Porcine RVH KS6.15-8 (KF757277.1 USA 2008)	0.181493	0.0172486
Porcine RVH VNM/12087 (KX362528.1 Vietnam 2012)	Porcine RVH KS6.15-8 (KF757277.1 USA 2008)	0.176261	0.0166009
Porcine RVH VNM/12089 (KX362517.1 Vietnam 2012)	Porcine RVH KS6.15-8 (KF757277.1 USA 2008)	0.189295	0.017827
Porcine RVH NGS-18 (LC416273.1 Japan 2013)	Porcine RVH KS6.15-8 (KF757277.1 USA 2008)	0.123111	0.0127023
Porcine RVH NGS-17 (LC416262.1 Japan 2013)	Porcine RVH KS6.15-8 (KF757277.1 USA 2008)	0.121792	0.0125053
Porcine RVH NGS-9 (LC416253.1 Japan 2015)	Porcine RVH KS6.15-8 (KF757277.1 USA 2008)	0.141492	0.0138777
Porcine RVH NGS-16 (LC348478.1 Japan 2014)	Porcine RVH KS6.15-8 (KF757277.1 USA 2008)	0.160058	0.0151806
Porcine RVH NGS-14 (LC348477.1 Japan 2014)	Porcine RVH KS6.15-8 (KF757277.1 USA 2008)	0.0642052	0.00854742
Porcine RVH NGS-10 (LC348476.1 Japan 2015)	Porcine RVH KS6.15-8 (KF757277.1 USA 2008)	0.154985	0.0148183
Porcine RVH NGS-8 (LC348475.1 Japan 2015)	Porcine RVH KS6.15-8 (KF757277.1 USA 2008)	0.156189	0.0149004
Porcine RVH NGS-7 (LC348474.1 Japan 2014)	Porcine RVH KS6.15-8 (KF757277.1 USA 2008)	0.163818	0.0158724
Porcine RVH NGS-6 (LC348473.1 Japan 2014)	Porcine RVH KS6.15-8 (KF757277.1 USA 2008)	0.163818	0.015934
Porcine RVH NGS-5 (LC348472.1 Japan 2014)	Porcine RVH KS6.15-8 (KF757277.1 USA 2008)	0.16955	0.0162374
Porcine RVH NGS-3 (LC348471.1 Japan 2014)	Porcine RVH KS6.15-8 (KF757277.1 USA 2008)	0.167762	0.016544
Porcine RVH MRC-DPRU1575 (KT962031.1 South Africa 2007)	Porcine RVH KS6.15-8 (KF757277.1 USA 2008)	0.160539	0.0167164
Porcine RVH AR7.10-1 (KF757289.1 USA 2012)	Porcine RVH KS6.15-8 (KF757277.1 USA 2008)	0.0621163	0.00822446
Porcine RVH AR7.32-4 (KF757288.1 USA 2009)	Porcine RVH KS6.15-8 (KF757277.1 USA 2008)	0.0634152	0.00849811
Porcine RVH IA5.5-3 (KF757287.1 USA 2009)	Porcine RVH KS6.15-8 (KF757277.1 USA 2008)	0.086896	0.0109871
Porcine RVH MN9.65-4 (KF757286.1 USA 2008)	Porcine RVH KS6.15-8 (KF757277.1 USA 2008)	0.0535241	0.00767595
Porcine RVH NC9.38 (KF757284.1 USA 2008)	Porcine RVH KS6.15-8 (KF757277.1 USA 2008)	0.0433454	0.00662175
Porcine RVH TX6.85-3 (KF757278.1 USA 2008)	Porcine RVH KS6.15-8 (KF757277.1 USA 2008)	0.0495586	0.00705427
Porcine RVH MN.9.65 (KU254587.2 USA 2008)	Porcine RVH IA5.65-5 (KF757273.1 USA 2008)	0.0430878	0.00675047
Porcine RVH OK.5.68 (MH230121.1 USA 2008)	Porcine RVH IA5.65-5 (KF757273.1 USA 2008)	0.0274455	0.00501777
Porcine RVH SP-VC36 (MT644980.1 Spain 2017)	Porcine RVH IA5.65-5 (KF757273.1 USA 2008)	0.179241	0.016702
Porcine RVH SP-VC29 (MT644979.1 Spain 2017)	Porcine RVH IA5.65-5 (KF757273.1 USA 2008)	0.155428	0.0154491
Porcine RVH SP-VC19 (MT644978.1 Spain 2017)	Porcine RVH IA5.65-5 (KF757273.1 USA 2008)	0.145294	0.015203
Porcine RVH SP-VC18 (MT644977.1 Spain 2017)	Porcine RVH IA5.65-5 (KF757273.1 USA 2008)	0.142102	0.0142661
Porcine RVH BR64 (KM359481.1 Brazil 2012)	Porcine RVH IA5.65-5 (KF757273.1 USA 2008)	0.173677	0.0174863
Porcine RVH BR62 (KM359480.1 Brazil 2012)	Porcine RVH IA5.65-5 (KF757273.1 USA 2008)	0.170656	0.0171457
Porcine RVH BR61 (KM359479.1 Brazil 2012)	Porcine RVH IA5.65-5 (KF757273.1 USA 2008)	0.170656	0.0171457
Porcine RVH BR63 (KF021621.1 Brazil 2012)	Porcine RVH IA5.65-5 (KF757273.1 USA 2008)	0.170656	0.0171457
Porcine RVH BR60 (KF021620.1 Brazil 2012)	Porcine RVH IA5.65-5 (KF757273.1 USA 2008)	0.170656	0.0171457
Porcine RVH BR59 (KF021619.1 Brazil 2012)	Porcine RVH IA5.65-5 (KF757273.1 USA 2008)	0.170656	0.0171457
Porcine RVH VNM/14254 (KX362562.1 Vietnam 2012)	Porcine RVH IA5.65-5 (KF757273.1 USA 2008)	0.175368	0.0170815
Porcine RVH VNM/14176 (KX362552.1 Vietnam 2012)	Porcine RVH IA5.65-5 (KF757273.1 USA 2008)	0.172305	0.016936
Porcine RVH VNM/14250 (KX362541.1 Vietnam 2012)	Porcine RVH IA5.65-5 (KF757273.1 USA 2008)	0.184312	0.0182468
Porcine RVH VNM/12087 (KX362528.1 Vietnam 2012)	Porcine RVH IA5.65-5 (KF757273.1 USA 2008)	0.17846	0.0174905
Porcine RVH VNM/12089 (KX362517.1 Vietnam 2012)	Porcine RVH IA5.65-5 (KF757273.1 USA 2008)	0.189004	0.0184798
Porcine RVH NGS-18 (LC416273.1 Japan 2013)	Porcine RVH IA5.65-5 (KF757273.1 USA 2008)	0.120288	0.0124008
Porcine RVH NGS-17 (LC416262.1 Japan 2013)	Porcine RVH IA5.65-5 (KF757273.1 USA 2008)	0.118982	0.0122349
Porcine RVH NGS-9 (LC416253.1 Japan 2015)	Porcine RVH IA5.65-5 (KF757273.1 USA 2008)	0.126697	0.01305
Porcine RVH NGS-16 (LC348478.1 Japan 2014)	Porcine RVH IA5.65-5 (KF757273.1 USA 2008)	0.167155	0.0162238
Porcine RVH NGS-14 (LC348477.1 Japan 2014)	Porcine RVH IA5.65-5 (KF757273.1 USA 2008)	0.0481489	0.00689172
Porcine RVH NGS-10 (LC348476.1 Japan 2015)	Porcine RVH IA5.65-5 (KF757273.1 USA 2008)	0.167407	0.0156872
Porcine RVH NGS-8 (LC348475.1 Japan 2015)	Porcine RVH IA5.65-5 (KF757273.1 USA 2008)	0.168642	0.0157749
Porcine RVH NGS-7 (LC348474.1 Japan 2014)	Porcine RVH IA5.65-5 (KF757273.1 USA 2008)	0.167489	0.0163033
Porcine RVH NGS-6 (LC348473.1 Japan 2014)	Porcine RVH IA5.65-5 (KF757273.1 USA 2008)	0.167489	0.0163429
Porcine RVH NGS-5 (LC348472.1 Japan 2014)	Porcine RVH IA5.65-5 (KF757273.1 USA 2008)	0.173262	0.0169397
Porcine RVH NGS-3 (LC348471.1 Japan 2014)	Porcine RVH IA5.65-5 (KF757273.1 USA 2008)	0.171465	0.0169221
Porcine RVH MRC-DPRU1575 (KT962031.1 South Africa 2007)	Porcine RVH IA5.65-5 (KF757273.1 USA 2008)	0.158843	0.016364
Porcine RVH AR7.10-1 (KF757289.1 USA 2012)	Porcine RVH IA5.65-5 (KF757273.1 USA 2008)	0.053607	0.00761993
Porcine RVH AR7.32-4 (KF757288.1 USA 2009)	Porcine RVH IA5.65-5 (KF757273.1 USA 2008)	0.0495586	0.00752237
Porcine RVH IA5.5-3 (KF757287.1 USA 2009)	Porcine RVH IA5.65-5 (KF757273.1 USA 2008)	0.0744095	0.00962751
Porcine RVH MN9.65-4 (KF757286.1 USA 2008)	Porcine RVH IA5.65-5 (KF757273.1 USA 2008)	0.0430878	0.00675047
Porcine RVH NC9.38 (KF757284.1 USA 2008)	Porcine RVH IA5.65-5 (KF757273.1 USA 2008)	0.025561	0.00481804
Porcine RVH TX6.85-3 (KF757278.1 USA 2008)	Porcine RVH IA5.65-5 (KF757273.1 USA 2008)	0.0373308	0.00594883
Porcine RVH KS6.15-8 (KF757277.1 USA 2008)	Porcine RVH IA5.65-5 (KF757273.1 USA 2008)	0.0313805	0.00576897
Porcine RVH MN.9.65 (KU254587.2 USA 2008)	Porcine rotavirus SKA-1 (AB576626.1 Japan 1999)	0.101128	0.0119316
Porcine RVH OK.5.68 (MH230121.1 USA 2008)	Porcine rotavirus SKA-1 (AB576626.1 Japan 1999)	0.101128	0.0116514
Porcine RVH SP-VC36 (MT644980.1 Spain 2017)	Porcine rotavirus SKA-1 (AB576626.1 Japan 1999)	0.193075	0.0175373
Porcine RVH SP-VC29 (MT644979.1 Spain 2017)	Porcine rotavirus SKA-1 (AB576626.1 Japan 1999)	0.191014	0.0176504
Porcine RVH SP-VC19 (MT644978.1 Spain 2017)	Porcine rotavirus SKA-1 (AB576626.1 Japan 1999)	0.146914	0.0146186
Porcine RVH SP-VC18 (MT644977.1 Spain 2017)	Porcine rotavirus SKA-1 (AB576626.1 Japan 1999)	0.175199	0.0173678
Porcine RVH BR64 (KM359481.1 Brazil 2012)	Porcine rotavirus SKA-1 (AB576626.1 Japan 1999)	0.180091	0.0173296
Porcine RVH BR62 (KM359480.1 Brazil 2012)	Porcine rotavirus SKA-1 (AB576626.1 Japan 1999)	0.183205	0.0177196
Porcine RVH BR61 (KM359479.1 Brazil 2012)	Porcine rotavirus SKA-1 (AB576626.1 Japan 1999)	0.183205	0.0177196
Porcine RVH BR63 (KF021621.1 Brazil 2012)	Porcine rotavirus SKA-1 (AB576626.1 Japan 1999)	0.183205	0.0177196
Porcine RVH BR60 (KF021620.1 Brazil 2012)	Porcine rotavirus SKA-1 (AB576626.1 Japan 1999)	0.183205	0.0177196
Porcine RVH BR59 (KF021619.1 Brazil 2012)	Porcine rotavirus SKA-1 (AB576626.1 Japan 1999)	0.183205	0.0177196
Porcine RVH VNM/14254 (KX362562.1 Vietnam 2012)	Porcine rotavirus SKA-1 (AB576626.1 Japan 1999)	0.170504	0.0156818
Porcine RVH VNM/14176 (KX362552.1 Vietnam 2012)	Porcine rotavirus SKA-1 (AB576626.1 Japan 1999)	0.172021	0.0157819
Porcine RVH VNM/14250 (KX362541.1 Vietnam 2012)	Porcine rotavirus SKA-1 (AB576626.1 Japan 1999)	0.192467	0.0174262
Porcine RVH VNM/12087 (KX362528.1 Vietnam 2012)	Porcine rotavirus SKA-1 (AB576626.1 Japan 1999)	0.176616	0.0160439
Porcine RVH VNM/12089 (KX362517.1 Vietnam 2012)	Porcine rotavirus SKA-1 (AB576626.1 Japan 1999)	0.192467	0.0182573
Porcine RVH NGS-18 (LC416273.1 Japan 2013)	Porcine rotavirus SKA-1 (AB576626.1 Japan 1999)	0.102974	0.0116844
Porcine RVH NGS-17 (LC416262.1 Japan 2013)	Porcine rotavirus SKA-1 (AB576626.1 Japan 1999)	0.101736	0.0115307
Porcine RVH NGS-9 (LC416253.1 Japan 2015)	Porcine rotavirus SKA-1 (AB576626.1 Japan 1999)	0.108505	0.0123352
Porcine RVH NGS-16 (LC348478.1 Japan 2014)	Porcine rotavirus SKA-1 (AB576626.1 Japan 1999)	0.170394	0.0161816
Porcine RVH NGS-14 (LC348477.1 Japan 2014)	Porcine rotavirus SKA-1 (AB576626.1 Japan 1999)	0.115359	0.0130846
Porcine RVH NGS-10 (LC348476.1 Japan 2015)	Porcine rotavirus SKA-1 (AB576626.1 Japan 1999)	0.177706	0.0168201
Porcine RVH NGS-8 (LC348475.1 Japan 2015)	Porcine rotavirus SKA-1 (AB576626.1 Japan 1999)	0.178964	0.0168801
Porcine RVH NGS-7 (LC348474.1 Japan 2014)	Porcine rotavirus SKA-1 (AB576626.1 Japan 1999)	0.170784	0.016164
Porcine RVH NGS-6 (LC348473.1 Japan 2014)	Porcine rotavirus SKA-1 (AB576626.1 Japan 1999)	0.170784	0.0161926
Porcine RVH NGS-5 (LC348472.1 Japan 2014)	Porcine rotavirus SKA-1 (AB576626.1 Japan 1999)	0.173546	0.0163537
Porcine RVH NGS-3 (LC348471.1 Japan 2014)	Porcine rotavirus SKA-1 (AB576626.1 Japan 1999)	0.171741	0.0163927
Porcine RVH MRC-DPRU1575 (KT962031.1 South Africa 2007)	Porcine rotavirus SKA-1 (AB576626.1 Japan 1999)	0.167922	0.0172706
Porcine RVH AR7.10-1 (KF757289.1 USA 2012)	Porcine rotavirus SKA-1 (AB576626.1 Japan 1999)	0.117868	0.0126113
Porcine RVH AR7.32-4 (KF757288.1 USA 2009)	Porcine rotavirus SKA-1 (AB576626.1 Japan 1999)	0.11917	0.0127228
Porcine RVH IA5.5-3 (KF757287.1 USA 2009)	Porcine rotavirus SKA-1 (AB576626.1 Japan 1999)	0.116973	0.0127
Porcine RVH MN9.65-4 (KF757286.1 USA 2008)	Porcine rotavirus SKA-1 (AB576626.1 Japan 1999)	0.101128	0.0119316
Porcine RVH NC9.38 (KF757284.1 USA 2008)	Porcine rotavirus SKA-1 (AB576626.1 Japan 1999)	0.106229	0.0120312
Porcine RVH TX6.85-3 (KF757278.1 USA 2008)	Porcine rotavirus SKA-1 (AB576626.1 Japan 1999)	0.106229	0.0114816
Porcine RVH KS6.15-8 (KF757277.1 USA 2008)	Porcine rotavirus SKA-1 (AB576626.1 Japan 1999)	0.101276	0.0108789
Porcine RVH IA5.65-5 (KF757273.1 USA 2008)	Porcine rotavirus SKA-1 (AB576626.1 Japan 1999)	0.0989752	0.0113522
Porcine RVH SP-VC29 (MT644979 Spain 2017)	Porcine RVH KLM-22 (OR589274 Russia 2022)	0.0968337	0.0110391
Porcine RVH SP-VC36 (MT644980 Spain 2017)	Porcine RVH KLM-22 (OR589274 Russia 2022)	0.127439	0.0123995
Porcine RVH SP-VC19 (MT644978 Spain 2017)	Porcine RVH KLM-22 (OR589274 Russia 2022)	0.131822	0.0133713
Porcine RVH SP-VC18 (MT644977 Spain 2017)	Porcine RVH KLM-22 (OR589274 Russia 2022)	0.156487	0.0148573
Porcine RVH KS6.15-8 (KF757277 USA 2008)	Porcine RVH KLM-22 (OR589274 Russia 2022)	0.158697	0.0155218
Porcine RVH VNM/14250 (KX362541 Vietnam 2012)	Porcine RVH KLM-22 (OR589274 Russia 2022)	0.160058	0.016214
Porcine RVH MRC-DPRU1575 (KT962031 South Africa 2007)	Porcine RVH KLM-22 (OR589274 Russia 2022)	0.16396	0.0167764
Porcine RVH VNM/12089 (KX362517 Vietnam 2012)	Porcine RVH KLM-22 (OR589274 Russia 2022)	0.165924	0.0168187
Porcine RVH VNM/14254 (KX362562 Vietnam 2012)	Porcine RVH KLM-22 (OR589274 Russia 2022)	0.166906	0.0165652
Porcine RVH VNM/14176 (KX362552 Vietnam 2012)	Porcine RVH KLM-22 (OR589274 Russia 2022)	0.166906	0.0163632
Porcine RVH IA5.65-5 (KF757273 USA 2008)	Porcine RVH KLM-22 (OR589274 Russia 2022)	0.168656	0.0160014
Porcine RVH NGS-16 (LC348478 Japan 2014)	Porcine RVH KLM-22 (OR589274 Russia 2022)	0.16988	0.0162226
Porcine RVH NGS-10 (LC348476 Japan 2015)	Porcine RVH KLM-22 (OR589274 Russia 2022)	0.171121	0.0159061
Porcine RVH NGS-8 (LC348475 Japan 2015)	Porcine RVH KLM-22 (OR589274 Russia 2022)	0.172366	0.0160882
Porcine RVH VNM/12087 (KX362528 Vietnam 2012)	Porcine RVH KLM-22 (OR589274 Russia 2022)	0.17288	0.0167383
Porcine RVH MN.9.65 (KU254587 USA 2008)	Porcine RVH KLM-22 (OR589274 Russia 2022)	0.178646	0.0167628
Porcine RVH MN9.65-4 (KF757286 USA 2008)	Porcine RVH KLM-22 (OR589274 Russia 2022)	0.178646	0.0167628
Porcine RVH BR64 (KM359481 Brazil 2012)	Porcine RVH KLM-22 (OR589274 Russia 2022)	0.1789	0.0181693
Porcine RVH NGS-14 (LC348477 Japan 2014)	Porcine RVH KLM-22 (OR589274 Russia 2022)	0.180425	0.0166796
Porcine RVH BR62 (KM359480 Brazil 2012)	Porcine RVH KLM-22 (OR589274 Russia 2022)	0.181956	0.0183831
Porcine RVH BR61 (KM359479 Brazil 2012)	Porcine RVH KLM-22 (OR589274 Russia 2022)	0.181956	0.0183831
Porcine RVH BR63 (KF021621 Brazil 2012)	Porcine RVH KLM-22 (OR589274 Russia 2022)	0.181956	0.0183831
Porcine RVH BR60 (KF021620 Brazil 2012)	Porcine RVH KLM-22 (OR589274 Russia 2022)	0.181956	0.0183831
Porcine RVH BR59 (KF021619 Brazil 2012)	Porcine RVH KLM-22 (OR589274 Russia 2022)	0.181956	0.0183831
Porcine RVH AR7.32-4 (KF757288 USA 2009)	Porcine RVH KLM-22 (OR589274 Russia 2022)	0.184875	0.0173214
Porcine RVH NC9.38 (KF757284 USA 2008)	Porcine RVH KLM-22 (OR589274 Russia 2022)	0.185041	0.0174918
Porcine RVH OK.5.68 (MH230121 USA 2008)	Porcine RVH KLM-22 (OR589274 Russia 2022)	0.185869	0.0174252
Porcine RVH NGS-7 (LC348474 Japan 2014)	Porcine RVH KLM-22 (OR589274 Russia 2022)	0.186439	0.0173793
Porcine RVH NGS-6 (LC348473 Japan 2014)	Porcine RVH KLM-22 (OR589274 Russia 2022)	0.186439	0.017626
Porcine RVH TX6.85-3 (KF757278 USA 2008)	Porcine RVH KLM-22 (OR589274 Russia 2022)	0.189722	0.0178914
Porcine RVH AR7.10-1 (KF757289 USA 2012)	Porcine RVH KLM-22 (OR589274 Russia 2022)	0.191176	0.0182965
Porcine RVH IA5.5-3 (KF757287 USA 2009)	Porcine RVH KLM-22 (OR589274 Russia 2022)	0.192467	0.01741
Porcine RVH NGS-17 (LC416262 Japan 2013)	Porcine RVH KLM-22 (OR589274 Russia 2022)	0.19317	0.0178867
Porcine RVH NGS-5 (LC348472 Japan 2014)	Porcine RVH KLM-22 (OR589274 Russia 2022)	0.194065	0.0187097
Porcine RVH NGS-18 (LC416273 Japan 2013)	Porcine RVH KLM-22 (OR589274 Russia 2022)	0.194764	0.0181386
Porcine RVH NGS-3 (LC348471 Japan 2014)	Porcine RVH KLM-22 (OR589274 Russia 2022)	0.195364	0.0188844
Porcine rotavirus SKA-1 (AB576626 Japan 1999)	Porcine RVH KLM-22 (OR589274 Russia 2022)	0.200297	0.0189312
Porcine RVH NGS-9 (LC416253 Japan 2015)	Porcine RVH KLM-22 (OR589274 Russia 2022)	0.219574	0.0202477

## Sheet: NSP1
Species 1	Species 2	Dist	Std. Err
Porcine RVH MRC-DPRU1575 (KT962033.1 South Africa 2007)	Porcine RVH SP-VC36 (MT644952.1 Spain 2017)	0.197694	0.01847
Porcine RVH MRC-DPRU1575 (KT962033.1 South Africa 2007)	Porcine RVH SP-VC29 (MT644951.1 Spain 2017)	0.128512	0.0127925
Porcine RVH SP-VC36 (MT644952.1 Spain 2017)	Porcine RVH SP-VC29 (MT644951.1 Spain 2017)	0.183506	0.0167001
Porcine RVH MRC-DPRU1575 (KT962033.1 South Africa 2007)	Porcine RVH SP-VC19 (MT644950.1 Spain 2017)	0.122113	0.0126168
Porcine RVH SP-VC36 (MT644952.1 Spain 2017)	Porcine RVH SP-VC19 (MT644950.1 Spain 2017)	0.166661	0.0148917
Porcine RVH SP-VC29 (MT644951.1 Spain 2017)	Porcine RVH SP-VC19 (MT644950.1 Spain 2017)	0.122113	0.0122021
Porcine RVH MRC-DPRU1575 (KT962033.1 South Africa 2007)	Porcine RVH SP-VC18 (MT644949.1 Spain 2017)	0.138573	0.0136042
Porcine RVH SP-VC36 (MT644952.1 Spain 2017)	Porcine RVH SP-VC18 (MT644949.1 Spain 2017)	0.184039	0.016492
Porcine RVH SP-VC29 (MT644951.1 Spain 2017)	Porcine RVH SP-VC18 (MT644949.1 Spain 2017)	0.138573	0.0133517
Porcine RVH SP-VC19 (MT644950.1 Spain 2017)	Porcine RVH SP-VC18 (MT644949.1 Spain 2017)	0.0682108	0.00831309
Porcine RVH MRC-DPRU1575 (KT962033.1 South Africa 2007)	Porcine RVH OK.5.68 (MH230120.1 USA 2008)	0.201132	0.0186531
Porcine RVH SP-VC36 (MT644952.1 Spain 2017)	Porcine RVH OK.5.68 (MH230120.1 USA 2008)	0.147514	0.0143015
Porcine RVH SP-VC29 (MT644951.1 Spain 2017)	Porcine RVH OK.5.68 (MH230120.1 USA 2008)	0.17295	0.0164871
Porcine RVH SP-VC19 (MT644950.1 Spain 2017)	Porcine RVH OK.5.68 (MH230120.1 USA 2008)	0.158784	0.0150344
Porcine RVH SP-VC18 (MT644949.1 Spain 2017)	Porcine RVH OK.5.68 (MH230120.1 USA 2008)	0.172579	0.0161208
Porcine RVH MRC-DPRU1575 (KT962033.1 South Africa 2007)	Porcine RVH MN.9.65 (KU254589.2 USA 2008)	0.211426	0.0204539
Porcine RVH SP-VC36 (MT644952.1 Spain 2017)	Porcine RVH MN.9.65 (KU254589.2 USA 2008)	0.142576	0.0140168
Porcine RVH SP-VC29 (MT644951.1 Spain 2017)	Porcine RVH MN.9.65 (KU254589.2 USA 2008)	0.166266	0.0168282
Porcine RVH SP-VC19 (MT644950.1 Spain 2017)	Porcine RVH MN.9.65 (KU254589.2 USA 2008)	0.146841	0.0144261
Porcine RVH SP-VC18 (MT644949.1 Spain 2017)	Porcine RVH MN.9.65 (KU254589.2 USA 2008)	0.160191	0.0157345
Porcine RVH OK.5.68 (MH230120.1 USA 2008)	Porcine RVH MN.9.65 (KU254589.2 USA 2008)	0.0751157	0.00920682
Porcine RVH MRC-DPRU1575 (KT962033.1 South Africa 2007)	Porcine RVH VNM/14254 (KX362564.1 Vietnam 2012)	0.192731	0.0182931
Porcine RVH SP-VC36 (MT644952.1 Spain 2017)	Porcine RVH VNM/14254 (KX362564.1 Vietnam 2012)	0.171238	0.0160067
Porcine RVH SP-VC29 (MT644951.1 Spain 2017)	Porcine RVH VNM/14254 (KX362564.1 Vietnam 2012)	0.248493	0.0212674
Porcine RVH SP-VC19 (MT644950.1 Spain 2017)	Porcine RVH VNM/14254 (KX362564.1 Vietnam 2012)	0.202371	0.0185979
Porcine RVH SP-VC18 (MT644949.1 Spain 2017)	Porcine RVH VNM/14254 (KX362564.1 Vietnam 2012)	0.209658	0.0187247
Porcine RVH OK.5.68 (MH230120.1 USA 2008)	Porcine RVH VNM/14254 (KX362564.1 Vietnam 2012)	0.195829	0.0186965
Porcine RVH MN.9.65 (KU254589.2 USA 2008)	Porcine RVH VNM/14254 (KX362564.1 Vietnam 2012)	0.188735	0.0179125
Porcine RVH MRC-DPRU1575 (KT962033.1 South Africa 2007)	Porcine RVH VNM/12087 (KX362531.1 Vietnam 2012)	0.20332	0.0190909
Porcine RVH SP-VC36 (MT644952.1 Spain 2017)	Porcine RVH VNM/12087 (KX362531.1 Vietnam 2012)	0.172424	0.0166194
Porcine RVH SP-VC29 (MT644951.1 Spain 2017)	Porcine RVH VNM/12087 (KX362531.1 Vietnam 2012)	0.249863	0.0219739
Porcine RVH SP-VC19 (MT644950.1 Spain 2017)	Porcine RVH VNM/12087 (KX362531.1 Vietnam 2012)	0.206792	0.019572
Porcine RVH SP-VC18 (MT644949.1 Spain 2017)	Porcine RVH VNM/12087 (KX362531.1 Vietnam 2012)	0.214156	0.0193192
Porcine RVH OK.5.68 (MH230120.1 USA 2008)	Porcine RVH VNM/12087 (KX362531.1 Vietnam 2012)	0.19551	0.0192447
Porcine RVH MN.9.65 (KU254589.2 USA 2008)	Porcine RVH VNM/12087 (KX362531.1 Vietnam 2012)	0.191496	0.0182974
Porcine RVH VNM/14254 (KX362564.1 Vietnam 2012)	Porcine RVH VNM/12087 (KX362531.1 Vietnam 2012)	0.0190163	0.00405474
Porcine RVH MRC-DPRU1575 (KT962033.1 South Africa 2007)	Porcine RVH NGS-3 (LC348482.1 Japan 2014)	0.243586	0.0211896
Porcine RVH SP-VC36 (MT644952.1 Spain 2017)	Porcine RVH NGS-3 (LC348482.1 Japan 2014)	0.19675	0.0173564
Porcine RVH SP-VC29 (MT644951.1 Spain 2017)	Porcine RVH NGS-3 (LC348482.1 Japan 2014)	0.257194	0.0217024
Porcine RVH SP-VC19 (MT644950.1 Spain 2017)	Porcine RVH NGS-3 (LC348482.1 Japan 2014)	0.254417	0.0224006
Porcine RVH SP-VC18 (MT644949.1 Spain 2017)	Porcine RVH NGS-3 (LC348482.1 Japan 2014)	0.248235	0.0209513
Porcine RVH OK.5.68 (MH230120.1 USA 2008)	Porcine RVH NGS-3 (LC348482.1 Japan 2014)	0.210039	0.018452
Porcine RVH MN.9.65 (KU254589.2 USA 2008)	Porcine RVH NGS-3 (LC348482.1 Japan 2014)	0.207498	0.0184322
Porcine RVH VNM/14254 (KX362564.1 Vietnam 2012)	Porcine RVH NGS-3 (LC348482.1 Japan 2014)	0.0693764	0.00831359
Porcine RVH VNM/12087 (KX362531.1 Vietnam 2012)	Porcine RVH NGS-3 (LC348482.1 Japan 2014)	0.07465	0.00870283
Porcine RVH MRC-DPRU1575 (KT962033.1 South Africa 2007)	Porcine RVH NGS-5 (LC348483.1 Japan 2014)	0.241828	0.0210867
Porcine RVH SP-VC36 (MT644952.1 Spain 2017)	Porcine RVH NGS-5 (LC348483.1 Japan 2014)	0.198302	0.0174677
Porcine RVH SP-VC29 (MT644951.1 Spain 2017)	Porcine RVH NGS-5 (LC348483.1 Japan 2014)	0.262677	0.0217664
Porcine RVH SP-VC19 (MT644950.1 Spain 2017)	Porcine RVH NGS-5 (LC348483.1 Japan 2014)	0.256226	0.0225084
Porcine RVH SP-VC18 (MT644949.1 Spain 2017)	Porcine RVH NGS-5 (LC348483.1 Japan 2014)	0.246469	0.021025
Porcine RVH OK.5.68 (MH230120.1 USA 2008)	Porcine RVH NGS-5 (LC348483.1 Japan 2014)	0.213281	0.0184834
Porcine RVH MN.9.65 (KU254589.2 USA 2008)	Porcine RVH NGS-5 (LC348483.1 Japan 2014)	0.209108	0.0184631
Porcine RVH VNM/14254 (KX362564.1 Vietnam 2012)	Porcine RVH NGS-5 (LC348483.1 Japan 2014)	0.0683113	0.00822035
Porcine RVH VNM/12087 (KX362531.1 Vietnam 2012)	Porcine RVH NGS-5 (LC348483.1 Japan 2014)	0.0735666	0.00852697
Porcine RVH NGS-3 (LC348482.1 Japan 2014)	Porcine RVH NGS-5 (LC348483.1 Japan 2014)	0.00590717	0.00222025
Porcine RVH MRC-DPRU1575 (KT962033.1 South Africa 2007)	Porcine RVH NGS-6 (LC348484.1 Japan 2014)	0.23222	0.0204048
Porcine RVH SP-VC36 (MT644952.1 Spain 2017)	Porcine RVH NGS-6 (LC348484.1 Japan 2014)	0.195206	0.0172881
Porcine RVH SP-VC29 (MT644951.1 Spain 2017)	Porcine RVH NGS-6 (LC348484.1 Japan 2014)	0.258045	0.020703
Porcine RVH SP-VC19 (MT644950.1 Spain 2017)	Porcine RVH NGS-6 (LC348484.1 Japan 2014)	0.242782	0.0215698
Porcine RVH SP-VC18 (MT644949.1 Spain 2017)	Porcine RVH NGS-6 (LC348484.1 Japan 2014)	0.229985	0.0195136
Porcine RVH OK.5.68 (MH230120.1 USA 2008)	Porcine RVH NGS-6 (LC348484.1 Japan 2014)	0.20049	0.0176114
Porcine RVH MN.9.65 (KU254589.2 USA 2008)	Porcine RVH NGS-6 (LC348484.1 Japan 2014)	0.201132	0.0181569
Porcine RVH VNM/14254 (KX362564.1 Vietnam 2012)	Porcine RVH NGS-6 (LC348484.1 Japan 2014)	0.0630454	0.00775488
Porcine RVH VNM/12087 (KX362531.1 Vietnam 2012)	Porcine RVH NGS-6 (LC348484.1 Japan 2014)	0.0660966	0.00789016
Porcine RVH NGS-3 (LC348482.1 Japan 2014)	Porcine RVH NGS-6 (LC348484.1 Japan 2014)	0.0207848	0.00437579
Porcine RVH NGS-5 (LC348483.1 Japan 2014)	Porcine RVH NGS-6 (LC348484.1 Japan 2014)	0.0198844	0.00419015
Porcine RVH MRC-DPRU1575 (KT962033.1 South Africa 2007)	Porcine RVH NGS-8 (LC348486.1 Japan 2015)	0.137925	0.0145236
Porcine RVH SP-VC36 (MT644952.1 Spain 2017)	Porcine RVH NGS-8 (LC348486.1 Japan 2015)	0.235083	0.0208164
Porcine RVH SP-VC29 (MT644951.1 Spain 2017)	Porcine RVH NGS-8 (LC348486.1 Japan 2015)	0.173709	0.0170374
Porcine RVH SP-VC19 (MT644950.1 Spain 2017)	Porcine RVH NGS-8 (LC348486.1 Japan 2015)	0.173709	0.0152359
Porcine RVH SP-VC18 (MT644949.1 Spain 2017)	Porcine RVH NGS-8 (LC348486.1 Japan 2015)	0.18116	0.0162178
Porcine RVH OK.5.68 (MH230120.1 USA 2008)	Porcine RVH NGS-8 (LC348486.1 Japan 2015)	0.22807	0.0211043
Porcine RVH MN.9.65 (KU254589.2 USA 2008)	Porcine RVH NGS-8 (LC348486.1 Japan 2015)	0.240881	0.0223597
Porcine RVH VNM/14254 (KX362564.1 Vietnam 2012)	Porcine RVH NGS-8 (LC348486.1 Japan 2015)	0.246306	0.0213732
Porcine RVH VNM/12087 (KX362531.1 Vietnam 2012)	Porcine RVH NGS-8 (LC348486.1 Japan 2015)	0.24414	0.0214506
Porcine RVH NGS-3 (LC348482.1 Japan 2014)	Porcine RVH NGS-8 (LC348486.1 Japan 2015)	0.269664	0.022651
Porcine RVH NGS-5 (LC348483.1 Japan 2014)	Porcine RVH NGS-8 (LC348486.1 Japan 2015)	0.275326	0.0232441
Porcine RVH NGS-6 (LC348484.1 Japan 2014)	Porcine RVH NGS-8 (LC348486.1 Japan 2015)	0.255804	0.0210845
Porcine RVH MRC-DPRU1575 (KT962033.1 South Africa 2007)	Porcine RVH NGS-7 (LC348485.1 Japan 2014)	0.233936	0.020608
Porcine RVH SP-VC36 (MT644952.1 Spain 2017)	Porcine RVH NGS-7 (LC348485.1 Japan 2014)	0.199861	0.0178728
Porcine RVH SP-VC29 (MT644951.1 Spain 2017)	Porcine RVH NGS-7 (LC348485.1 Japan 2014)	0.259872	0.0210337
Porcine RVH SP-VC19 (MT644950.1 Spain 2017)	Porcine RVH NGS-7 (LC348485.1 Japan 2014)	0.241034	0.0212983
Porcine RVH SP-VC18 (MT644949.1 Spain 2017)	Porcine RVH NGS-7 (LC348485.1 Japan 2014)	0.228302	0.0192923
Porcine RVH OK.5.68 (MH230120.1 USA 2008)	Porcine RVH NGS-7 (LC348485.1 Japan 2014)	0.205231	0.0179241
Porcine RVH MN.9.65 (KU254589.2 USA 2008)	Porcine RVH NGS-7 (LC348485.1 Japan 2014)	0.205896	0.0185657
Porcine RVH VNM/14254 (KX362564.1 Vietnam 2012)	Porcine RVH NGS-7 (LC348485.1 Japan 2014)	0.0661931	0.00814141
Porcine RVH VNM/12087 (KX362531.1 Vietnam 2012)	Porcine RVH NGS-7 (LC348485.1 Japan 2014)	0.0692739	0.00828385
Porcine RVH NGS-3 (LC348482.1 Japan 2014)	Porcine RVH NGS-7 (LC348485.1 Japan 2014)	0.0235046	0.00466688
Porcine RVH NGS-5 (LC348483.1 Japan 2014)	Porcine RVH NGS-7 (LC348485.1 Japan 2014)	0.0225949	0.00451413
Porcine RVH NGS-6 (LC348484.1 Japan 2014)	Porcine RVH NGS-7 (LC348485.1 Japan 2014)	0.00251467	0.0014569
Porcine RVH NGS-8 (LC348486.1 Japan 2015)	Porcine RVH NGS-7 (LC348485.1 Japan 2014)	0.257618	0.0213345
Porcine RVH MRC-DPRU1575 (KT962033.1 South Africa 2007)	Porcine RVH NGS-10 (LC348487.1 Japan 2015)	0.136594	0.01435
Porcine RVH SP-VC36 (MT644952.1 Spain 2017)	Porcine RVH NGS-10 (LC348487.1 Japan 2015)	0.233375	0.0206656
Porcine RVH SP-VC29 (MT644951.1 Spain 2017)	Porcine RVH NGS-10 (LC348487.1 Japan 2015)	0.172239	0.0168287
Porcine RVH SP-VC19 (MT644950.1 Spain 2017)	Porcine RVH NGS-10 (LC348487.1 Japan 2015)	0.172239	0.0149816
Porcine RVH SP-VC18 (MT644949.1 Spain 2017)	Porcine RVH NGS-10 (LC348487.1 Japan 2015)	0.179657	0.01602
Porcine RVH OK.5.68 (MH230120.1 USA 2008)	Porcine RVH NGS-10 (LC348487.1 Japan 2015)	0.226386	0.0207873
Porcine RVH MN.9.65 (KU254589.2 USA 2008)	Porcine RVH NGS-10 (LC348487.1 Japan 2015)	0.239132	0.0220984
Porcine RVH VNM/14254 (KX362564.1 Vietnam 2012)	Porcine RVH NGS-10 (LC348487.1 Japan 2015)	0.24454	0.0212706
Porcine RVH VNM/12087 (KX362531.1 Vietnam 2012)	Porcine RVH NGS-10 (LC348487.1 Japan 2015)	0.242387	0.0213516
Porcine RVH NGS-3 (LC348482.1 Japan 2014)	Porcine RVH NGS-10 (LC348487.1 Japan 2015)	0.267795	0.0225719
Porcine RVH NGS-5 (LC348483.1 Japan 2014)	Porcine RVH NGS-10 (LC348487.1 Japan 2015)	0.273429	0.023177
Porcine RVH NGS-6 (LC348484.1 Japan 2014)	Porcine RVH NGS-10 (LC348487.1 Japan 2015)	0.253999	0.0210473
Porcine RVH NGS-8 (LC348486.1 Japan 2015)	Porcine RVH NGS-10 (LC348487.1 Japan 2015)	0.000835422	0.000810703
Porcine RVH NGS-7 (LC348485.1 Japan 2014)	Porcine RVH NGS-10 (LC348487.1 Japan 2015)	0.255804	0.0213077
Porcine RVH MRC-DPRU1575 (KT962033.1 South Africa 2007)	Porcine RVH NGS-12 (LC348488.1 Japan 2013)	0.209108	0.0193648
Porcine RVH SP-VC36 (MT644952.1 Spain 2017)	Porcine RVH NGS-12 (LC348488.1 Japan 2013)	0.147514	0.0146848
Porcine RVH SP-VC29 (MT644951.1 Spain 2017)	Porcine RVH NGS-12 (LC348488.1 Japan 2013)	0.18329	0.0177018
Porcine RVH SP-VC19 (MT644950.1 Spain 2017)	Porcine RVH NGS-12 (LC348488.1 Japan 2013)	0.170216	0.0163274
Porcine RVH SP-VC18 (MT644949.1 Spain 2017)	Porcine RVH NGS-12 (LC348488.1 Japan 2013)	0.17699	0.0169528
Porcine RVH OK.5.68 (MH230120.1 USA 2008)	Porcine RVH NGS-12 (LC348488.1 Japan 2013)	0.0614365	0.00786753
Porcine RVH MN.9.65 (KU254589.2 USA 2008)	Porcine RVH NGS-12 (LC348488.1 Japan 2013)	0.0773117	0.00973222
Porcine RVH VNM/14254 (KX362564.1 Vietnam 2012)	Porcine RVH NGS-12 (LC348488.1 Japan 2013)	0.206918	0.0195132
Porcine RVH VNM/12087 (KX362531.1 Vietnam 2012)	Porcine RVH NGS-12 (LC348488.1 Japan 2013)	0.209801	0.0199077
Porcine RVH NGS-3 (LC348482.1 Japan 2014)	Porcine RVH NGS-12 (LC348488.1 Japan 2013)	0.233388	0.0194856
Porcine RVH NGS-5 (LC348483.1 Japan 2014)	Porcine RVH NGS-12 (LC348488.1 Japan 2013)	0.235116	0.0195856
Porcine RVH NGS-6 (LC348484.1 Japan 2014)	Porcine RVH NGS-12 (LC348488.1 Japan 2013)	0.224871	0.0189753
Porcine RVH NGS-8 (LC348486.1 Japan 2015)	Porcine RVH NGS-12 (LC348488.1 Japan 2013)	0.238339	0.0221223
Porcine RVH NGS-7 (LC348485.1 Japan 2014)	Porcine RVH NGS-12 (LC348488.1 Japan 2013)	0.229957	0.0193607
Porcine RVH NGS-10 (LC348487.1 Japan 2015)	Porcine RVH NGS-12 (LC348488.1 Japan 2013)	0.236607	0.0217974
Porcine RVH MRC-DPRU1575 (KT962033.1 South Africa 2007)	Porcine RVH NGS-14 (LC348489.1 Japan 2014)	0.207498	0.0192458
Porcine RVH SP-VC36 (MT644952.1 Spain 2017)	Porcine RVH NGS-14 (LC348489.1 Japan 2014)	0.143477	0.0142673
Porcine RVH SP-VC29 (MT644951.1 Spain 2017)	Porcine RVH NGS-14 (LC348489.1 Japan 2014)	0.178819	0.0172712
Porcine RVH SP-VC19 (MT644950.1 Spain 2017)	Porcine RVH NGS-14 (LC348489.1 Japan 2014)	0.16732	0.0159349
Porcine RVH SP-VC18 (MT644949.1 Spain 2017)	Porcine RVH NGS-14 (LC348489.1 Japan 2014)	0.17699	0.0169114
Porcine RVH OK.5.68 (MH230120.1 USA 2008)	Porcine RVH NGS-14 (LC348489.1 Japan 2014)	0.0552342	0.00739181
Porcine RVH MN.9.65 (KU254589.2 USA 2008)	Porcine RVH NGS-14 (LC348489.1 Japan 2014)	0.0751157	0.0093455
Porcine RVH VNM/14254 (KX362564.1 Vietnam 2012)	Porcine RVH NGS-14 (LC348489.1 Japan 2014)	0.202122	0.0191833
Porcine RVH VNM/12087 (KX362531.1 Vietnam 2012)	Porcine RVH NGS-14 (LC348489.1 Japan 2014)	0.204971	0.0196504
Porcine RVH NGS-3 (LC348482.1 Japan 2014)	Porcine RVH NGS-14 (LC348489.1 Japan 2014)	0.228254	0.0191552
Porcine RVH NGS-5 (LC348483.1 Japan 2014)	Porcine RVH NGS-14 (LC348489.1 Japan 2014)	0.229957	0.0191894
Porcine RVH NGS-6 (LC348484.1 Japan 2014)	Porcine RVH NGS-14 (LC348489.1 Japan 2014)	0.219857	0.0185968
Porcine RVH NGS-8 (LC348486.1 Japan 2015)	Porcine RVH NGS-14 (LC348489.1 Japan 2014)	0.236607	0.0219191
Porcine RVH NGS-7 (LC348485.1 Japan 2014)	Porcine RVH NGS-14 (LC348489.1 Japan 2014)	0.224871	0.0189681
Porcine RVH NGS-10 (LC348487.1 Japan 2015)	Porcine RVH NGS-14 (LC348489.1 Japan 2014)	0.234883	0.021582
Porcine RVH NGS-12 (LC348488.1 Japan 2013)	Porcine RVH NGS-14 (LC348489.1 Japan 2014)	0.00505476	0.0022437
Porcine RVH MRC-DPRU1575 (KT962033.1 South Africa 2007)	Porcine RVH NGS-16 (LC348490.1 Japan 2014)	0.118052	0.0123239
Porcine RVH SP-VC36 (MT644952.1 Spain 2017)	Porcine RVH NGS-16 (LC348490.1 Japan 2014)	0.202062	0.017264
Porcine RVH SP-VC29 (MT644951.1 Spain 2017)	Porcine RVH NGS-16 (LC348490.1 Japan 2014)	0.166974	0.0159749
Porcine RVH SP-VC19 (MT644950.1 Spain 2017)	Porcine RVH NGS-16 (LC348490.1 Japan 2014)	0.141904	0.0134041
Porcine RVH SP-VC18 (MT644949.1 Spain 2017)	Porcine RVH NGS-16 (LC348490.1 Japan 2014)	0.134858	0.0127627
Porcine RVH OK.5.68 (MH230120.1 USA 2008)	Porcine RVH NGS-16 (LC348490.1 Japan 2014)	0.205845	0.0192766
Porcine RVH MN.9.65 (KU254589.2 USA 2008)	Porcine RVH NGS-16 (LC348490.1 Japan 2014)	0.206496	0.0187277
Porcine RVH VNM/14254 (KX362564.1 Vietnam 2012)	Porcine RVH NGS-16 (LC348490.1 Japan 2014)	0.190325	0.0172259
Porcine RVH VNM/12087 (KX362531.1 Vietnam 2012)	Porcine RVH NGS-16 (LC348490.1 Japan 2014)	0.193081	0.0176803
Porcine RVH NGS-3 (LC348482.1 Japan 2014)	Porcine RVH NGS-16 (LC348490.1 Japan 2014)	0.238906	0.0204207
Porcine RVH NGS-5 (LC348483.1 Japan 2014)	Porcine RVH NGS-16 (LC348490.1 Japan 2014)	0.240642	0.0205194
Porcine RVH NGS-6 (LC348484.1 Japan 2014)	Porcine RVH NGS-16 (LC348490.1 Japan 2014)	0.217746	0.0187724
Porcine RVH NGS-8 (LC348486.1 Japan 2015)	Porcine RVH NGS-16 (LC348490.1 Japan 2014)	0.122113	0.0122996
Porcine RVH NGS-7 (LC348485.1 Japan 2014)	Porcine RVH NGS-16 (LC348490.1 Japan 2014)	0.219386	0.018961
Porcine RVH NGS-10 (LC348487.1 Japan 2015)	Porcine RVH NGS-16 (LC348490.1 Japan 2014)	0.12085	0.0121083
Porcine RVH NGS-12 (LC348488.1 Japan 2013)	Porcine RVH NGS-16 (LC348490.1 Japan 2014)	0.207436	0.0193717
Porcine RVH NGS-14 (LC348489.1 Japan 2014)	Porcine RVH NGS-16 (LC348490.1 Japan 2014)	0.209035	0.0196217
Porcine RVH MRC-DPRU1575 (KT962033.1 South Africa 2007)	Porcine RVH NGS-9 (LC416244.1 Japan 2015)	0.112503	0.0115541
Porcine RVH SP-VC36 (MT644952.1 Spain 2017)	Porcine RVH NGS-9 (LC416244.1 Japan 2015)	0.231312	0.0202623
Porcine RVH SP-VC29 (MT644951.1 Spain 2017)	Porcine RVH NGS-9 (LC416244.1 Japan 2015)	0.16239	0.0162652
Porcine RVH SP-VC19 (MT644950.1 Spain 2017)	Porcine RVH NGS-9 (LC416244.1 Japan 2015)	0.149805	0.0139113
Porcine RVH SP-VC18 (MT644949.1 Spain 2017)	Porcine RVH NGS-9 (LC416244.1 Japan 2015)	0.163286	0.015455
Porcine RVH OK.5.68 (MH230120.1 USA 2008)	Porcine RVH NGS-9 (LC416244.1 Japan 2015)	0.194612	0.0178325
Porcine RVH MN.9.65 (KU254589.2 USA 2008)	Porcine RVH NGS-9 (LC416244.1 Japan 2015)	0.229191	0.0212312
Porcine RVH VNM/14254 (KX362564.1 Vietnam 2012)	Porcine RVH NGS-9 (LC416244.1 Japan 2015)	0.226024	0.0189784
Porcine RVH VNM/12087 (KX362531.1 Vietnam 2012)	Porcine RVH NGS-9 (LC416244.1 Japan 2015)	0.217406	0.0187517
Porcine RVH NGS-3 (LC348482.1 Japan 2014)	Porcine RVH NGS-9 (LC416244.1 Japan 2015)	0.255385	0.0212794
Porcine RVH NGS-5 (LC348483.1 Japan 2014)	Porcine RVH NGS-9 (LC416244.1 Japan 2015)	0.257194	0.0217452
Porcine RVH NGS-6 (LC348484.1 Japan 2014)	Porcine RVH NGS-9 (LC416244.1 Japan 2015)	0.241995	0.0203762
Porcine RVH NGS-8 (LC348486.1 Japan 2015)	Porcine RVH NGS-9 (LC416244.1 Japan 2015)	0.100597	0.0117697
Porcine RVH NGS-7 (LC348485.1 Japan 2014)	Porcine RVH NGS-9 (LC416244.1 Japan 2015)	0.243743	0.0206652
Porcine RVH NGS-10 (LC348487.1 Japan 2015)	Porcine RVH NGS-9 (LC416244.1 Japan 2015)	0.099415	0.0116491
Porcine RVH NGS-12 (LC348488.1 Japan 2013)	Porcine RVH NGS-9 (LC416244.1 Japan 2015)	0.226753	0.0204589
Porcine RVH NGS-14 (LC348489.1 Japan 2014)	Porcine RVH NGS-9 (LC416244.1 Japan 2015)	0.225073	0.0202521
Porcine RVH NGS-16 (LC348490.1 Japan 2014)	Porcine RVH NGS-9 (LC416244.1 Japan 2015)	0.114789	0.011919
Porcine RVH MRC-DPRU1575 (KT962033.1 South Africa 2007)	Porcine RVH NGS-17 (LC416255.1 Japan 2013)	0.104341	0.0117088
Porcine RVH SP-VC36 (MT644952.1 Spain 2017)	Porcine RVH NGS-17 (LC416255.1 Japan 2013)	0.201155	0.0181136
Porcine RVH SP-VC29 (MT644951.1 Spain 2017)	Porcine RVH NGS-17 (LC416255.1 Japan 2013)	0.157251	0.0150301
Porcine RVH SP-VC19 (MT644950.1 Spain 2017)	Porcine RVH NGS-17 (LC416255.1 Japan 2013)	0.125534	0.0118745
Porcine RVH SP-VC18 (MT644949.1 Spain 2017)	Porcine RVH NGS-17 (LC416255.1 Japan 2013)	0.144365	0.014108
Porcine RVH OK.5.68 (MH230120.1 USA 2008)	Porcine RVH NGS-17 (LC416255.1 Japan 2013)	0.190613	0.0179015
Porcine RVH MN.9.65 (KU254589.2 USA 2008)	Porcine RVH NGS-17 (LC416255.1 Japan 2013)	0.197365	0.0183009
Porcine RVH VNM/14254 (KX362564.1 Vietnam 2012)	Porcine RVH NGS-17 (LC416255.1 Japan 2013)	0.200805	0.0188225
Porcine RVH VNM/12087 (KX362531.1 Vietnam 2012)	Porcine RVH NGS-17 (LC416255.1 Japan 2013)	0.202062	0.0188601
Porcine RVH NGS-3 (LC348482.1 Japan 2014)	Porcine RVH NGS-17 (LC416255.1 Japan 2013)	0.234122	0.0200117
Porcine RVH NGS-5 (LC348483.1 Japan 2014)	Porcine RVH NGS-17 (LC416255.1 Japan 2013)	0.235837	0.0206125
Porcine RVH NGS-6 (LC348484.1 Japan 2014)	Porcine RVH NGS-17 (LC416255.1 Japan 2013)	0.214824	0.0186051
Porcine RVH NGS-8 (LC348486.1 Japan 2015)	Porcine RVH NGS-17 (LC416255.1 Japan 2013)	0.0901221	0.0104758
Porcine RVH NGS-7 (LC348485.1 Japan 2014)	Porcine RVH NGS-17 (LC416255.1 Japan 2013)	0.216452	0.0187901
Porcine RVH NGS-10 (LC348487.1 Japan 2015)	Porcine RVH NGS-17 (LC416255.1 Japan 2013)	0.0889809	0.0103521
Porcine RVH NGS-12 (LC348488.1 Japan 2013)	Porcine RVH NGS-17 (LC416255.1 Japan 2013)	0.215851	0.019361
Porcine RVH NGS-14 (LC348489.1 Japan 2014)	Porcine RVH NGS-17 (LC416255.1 Japan 2013)	0.210976	0.0190246
Porcine RVH NGS-16 (LC348490.1 Japan 2014)	Porcine RVH NGS-17 (LC416255.1 Japan 2013)	0.101784	0.0107583
Porcine RVH NGS-9 (LC416244.1 Japan 2015)	Porcine RVH NGS-17 (LC416255.1 Japan 2013)	0.0581344	0.00754447
Porcine RVH MRC-DPRU1575 (KT962033.1 South Africa 2007)	Porcine RVH NGS-18 (LC416264.1 Japan 2013)	0.101948	0.0114543
Porcine RVH SP-VC36 (MT644952.1 Spain 2017)	Porcine RVH NGS-18 (LC416264.1 Japan 2013)	0.201155	0.0182231
Porcine RVH SP-VC29 (MT644951.1 Spain 2017)	Porcine RVH NGS-18 (LC416264.1 Japan 2013)	0.154448	0.014642
Porcine RVH SP-VC19 (MT644950.1 Spain 2017)	Porcine RVH NGS-18 (LC416264.1 Japan 2013)	0.125534	0.0119795
Porcine RVH SP-VC18 (MT644949.1 Spain 2017)	Porcine RVH NGS-18 (LC416264.1 Japan 2013)	0.144365	0.0142852
Porcine RVH OK.5.68 (MH230120.1 USA 2008)	Porcine RVH NGS-18 (LC416264.1 Japan 2013)	0.190613	0.0179545
Porcine RVH MN.9.65 (KU254589.2 USA 2008)	Porcine RVH NGS-18 (LC416264.1 Japan 2013)	0.197365	0.018388
Porcine RVH VNM/14254 (KX362564.1 Vietnam 2012)	Porcine RVH NGS-18 (LC416264.1 Japan 2013)	0.200805	0.0188777
Porcine RVH VNM/12087 (KX362531.1 Vietnam 2012)	Porcine RVH NGS-18 (LC416264.1 Japan 2013)	0.202062	0.0189579
Porcine RVH NGS-3 (LC348482.1 Japan 2014)	Porcine RVH NGS-18 (LC416264.1 Japan 2013)	0.234122	0.0201504
Porcine RVH NGS-5 (LC348483.1 Japan 2014)	Porcine RVH NGS-18 (LC416264.1 Japan 2013)	0.235837	0.0207677
Porcine RVH NGS-6 (LC348484.1 Japan 2014)	Porcine RVH NGS-18 (LC416264.1 Japan 2013)	0.214824	0.0187516
Porcine RVH NGS-8 (LC348486.1 Japan 2015)	Porcine RVH NGS-18 (LC416264.1 Japan 2013)	0.0901221	0.0105997
Porcine RVH NGS-7 (LC348485.1 Japan 2014)	Porcine RVH NGS-18 (LC416264.1 Japan 2013)	0.216452	0.0189272
Porcine RVH NGS-10 (LC348487.1 Japan 2015)	Porcine RVH NGS-18 (LC416264.1 Japan 2013)	0.0889809	0.0104853
Porcine RVH NGS-12 (LC348488.1 Japan 2013)	Porcine RVH NGS-18 (LC416264.1 Japan 2013)	0.219139	0.0197325
Porcine RVH NGS-14 (LC348489.1 Japan 2014)	Porcine RVH NGS-18 (LC416264.1 Japan 2013)	0.214218	0.0193667
Porcine RVH NGS-16 (LC348490.1 Japan 2014)	Porcine RVH NGS-18 (LC416264.1 Japan 2013)	0.101784	0.0107864
Porcine RVH NGS-9 (LC416244.1 Japan 2015)	Porcine RVH NGS-18 (LC416264.1 Japan 2013)	0.0560823	0.00729336
Porcine RVH NGS-17 (LC416255.1 Japan 2013)	Porcine RVH NGS-18 (LC416264.1 Japan 2013)	0.00167364	0.00114981
Porcine RVH MRC-DPRU1575 (KT962033.1 South Africa 2007)	Porcine rotavirus SKA-1 (AB576632.1 Japan 1999)	0.191557	0.0177159
Porcine RVH SP-VC36 (MT644952.1 Spain 2017)	Porcine rotavirus SKA-1 (AB576632.1 Japan 1999)	0.188141	0.0162759
Porcine RVH SP-VC29 (MT644951.1 Spain 2017)	Porcine rotavirus SKA-1 (AB576632.1 Japan 1999)	0.191948	0.0171577
Porcine RVH SP-VC19 (MT644950.1 Spain 2017)	Porcine rotavirus SKA-1 (AB576632.1 Japan 1999)	0.182029	0.0159004
Porcine RVH SP-VC18 (MT644949.1 Spain 2017)	Porcine rotavirus SKA-1 (AB576632.1 Japan 1999)	0.185428	0.0166772
Porcine RVH OK.5.68 (MH230120.1 USA 2008)	Porcine rotavirus SKA-1 (AB576632.1 Japan 1999)	0.193373	0.0176955
Porcine RVH MN.9.65 (KU254589.2 USA 2008)	Porcine rotavirus SKA-1 (AB576632.1 Japan 1999)	0.189384	0.0169525
Porcine RVH VNM/14254 (KX362564.1 Vietnam 2012)	Porcine rotavirus SKA-1 (AB576632.1 Japan 1999)	0.208707	0.0187084
Porcine RVH VNM/12087 (KX362531.1 Vietnam 2012)	Porcine rotavirus SKA-1 (AB576632.1 Japan 1999)	0.21158	0.0196102
Porcine RVH NGS-3 (LC348482.1 Japan 2014)	Porcine rotavirus SKA-1 (AB576632.1 Japan 1999)	0.244322	0.0206221
Porcine RVH NGS-5 (LC348483.1 Japan 2014)	Porcine rotavirus SKA-1 (AB576632.1 Japan 1999)	0.246075	0.0205574
Porcine RVH NGS-6 (LC348484.1 Japan 2014)	Porcine rotavirus SKA-1 (AB576632.1 Japan 1999)	0.237394	0.0197274
Porcine RVH NGS-8 (LC348486.1 Japan 2015)	Porcine rotavirus SKA-1 (AB576632.1 Japan 1999)	0.221946	0.0194411
Porcine RVH NGS-7 (LC348485.1 Japan 2014)	Porcine rotavirus SKA-1 (AB576632.1 Japan 1999)	0.235682	0.0196245
Porcine RVH NGS-10 (LC348487.1 Japan 2015)	Porcine rotavirus SKA-1 (AB576632.1 Japan 1999)	0.22031	0.0192362
Porcine RVH NGS-12 (LC348488.1 Japan 2013)	Porcine rotavirus SKA-1 (AB576632.1 Japan 1999)	0.186364	0.0178281
Porcine RVH NGS-14 (LC348489.1 Japan 2014)	Porcine rotavirus SKA-1 (AB576632.1 Japan 1999)	0.181883	0.0174394
Porcine RVH NGS-16 (LC348490.1 Japan 2014)	Porcine rotavirus SKA-1 (AB576632.1 Japan 1999)	0.223299	0.0201485
Porcine RVH NGS-9 (LC416244.1 Japan 2015)	Porcine rotavirus SKA-1 (AB576632.1 Japan 1999)	0.206215	0.0189325
Porcine RVH NGS-17 (LC416255.1 Japan 2013)	Porcine rotavirus SKA-1 (AB576632.1 Japan 1999)	0.203678	0.0193221
Porcine RVH NGS-18 (LC416264.1 Japan 2013)	Porcine rotavirus SKA-1 (AB576632.1 Japan 1999)	0.200567	0.0189214
Porcine RVH MN.9.65 (KU254589 USA 2008)	Porcine RVH KLM-22 (OQ603399 Russia 2022)	0.179673	0.0175988
Porcine RVH NGS-14 (LC348489 Japan 2014)	Porcine RVH KLM-22 (OQ603399 Russia 2022)	0.182081	0.0179559
Porcine RVH OK.5.68 (MH230120 USA 2008)	Porcine RVH KLM-22 (OQ603399 Russia 2022)	0.186602	0.0179017
Porcine RVH NGS-12 (LC348488 Japan 2013)	Porcine RVH KLM-22 (OQ603399 Russia 2022)	0.186602	0.0188363
Porcine RVH SP-VC36 (MT644952 Spain 2017)	Porcine RVH KLM-22 (OQ603399 Russia 2022)	0.18787	0.017653
Porcine rotavirus SKA-1 (AB576632 Japan 1999)	Porcine RVH KLM-22 (OQ603399 Russia 2022)	0.199311	0.0192529
Porcine RVH SP-VC19 (MT644950 Spain 2017)	Porcine RVH KLM-22 (OQ603399 Russia 2022)	0.209658	0.0186159
Porcine RVH MRC-DPRU1575 (KT962033 South Africa 2007)	Porcine RVH KLM-22 (OQ603399 Russia 2022)	0.21192	0.0189757
Porcine RVH SP-VC29 (MT644951 Spain 2017)	Porcine RVH KLM-22 (OQ603399 Russia 2022)	0.214488	0.0193137
Porcine RVH NGS-17 (LC416255 Japan 2013)	Porcine RVH KLM-22 (OQ603399 Russia 2022)	0.219668	0.0197513
Porcine RVH VNM/14254 (KX362564 Vietnam 2012)	Porcine RVH KLM-22 (OQ603399 Russia 2022)	0.220222	0.0188376
Porcine RVH NGS-18 (LC416264 Japan 2013)	Porcine RVH KLM-22 (OQ603399 Russia 2022)	0.222956	0.0200465
Porcine RVH VNM/12087 (KX362531 Vietnam 2012)	Porcine RVH KLM-22 (OQ603399 Russia 2022)	0.229957	0.0194993
Porcine RVH NGS-16 (LC348490 Japan 2014)	Porcine RVH KLM-22 (OQ603399 Russia 2022)	0.231676	0.0198097
Porcine RVH SP-VC18 (MT644949 Spain 2017)	Porcine RVH KLM-22 (OQ603399 Russia 2022)	0.232043	0.0214276
Porcine RVH NGS-9 (LC416244 Japan 2015)	Porcine RVH KLM-22 (OQ603399 Russia 2022)	0.237394	0.0207655
Porcine RVH NGS-6 (LC348484 Japan 2014)	Porcine RVH KLM-22 (OQ603399 Russia 2022)	0.242231	0.0202587
Porcine RVH NGS-5 (LC348483 Japan 2014)	Porcine RVH KLM-22 (OQ603399 Russia 2022)	0.243993	0.0215902
Porcine RVH NGS-3 (LC348482 Japan 2014)	Porcine RVH KLM-22 (OQ603399 Russia 2022)	0.245763	0.0213546
Porcine RVH NGS-7 (LC348485 Japan 2014)	Porcine RVH KLM-22 (OQ603399 Russia 2022)	0.245763	0.0206074
Porcine RVH NGS-10 (LC348487 Japan 2015)	Porcine RVH KLM-22 (OQ603399 Russia 2022)	0.259988	0.0221174
Porcine RVH NGS-8 (LC348486 Japan 2015)	Porcine RVH KLM-22 (OQ603399 Russia 2022)	0.261815	0.022307

## Sheet: NSP2
Species 1	Species 2	Dist	Std. Err
Porcine RVH SP-VC36 (MT644956.1 Spain 2017)	Porcine RVH SP-VC29 (MT644955.1 Spain 2017)	0.09613	0.0124655
Porcine RVH SP-VC36 (MT644956.1 Spain 2017)	Porcine RVH SP-VC19 (MT644954.1 Spain 2017)	0.0798417	0.0109448
Porcine RVH SP-VC29 (MT644955.1 Spain 2017)	Porcine RVH SP-VC19 (MT644954.1 Spain 2017)	0.09613	0.0124515
Porcine RVH SP-VC36 (MT644956.1 Spain 2017)	Porcine RVH SP-VC18 (MT644953.1 Spain 2017)	0.0936025	0.0121431
Porcine RVH SP-VC29 (MT644955.1 Spain 2017)	Porcine RVH SP-VC18 (MT644953.1 Spain 2017)	0.09613	0.0125465
Porcine RVH SP-VC19 (MT644954.1 Spain 2017)	Porcine RVH SP-VC18 (MT644953.1 Spain 2017)	0.0371233	0.00659624
Porcine RVH SP-VC36 (MT644956.1 Spain 2017)	Porcine RVH VNM/12089 (KX362520.1 Vietnam 2012)	0.152715	0.0164871
Porcine RVH SP-VC29 (MT644955.1 Spain 2017)	Porcine RVH VNM/12089 (KX362520.1 Vietnam 2012)	0.155466	0.0165503
Porcine RVH SP-VC19 (MT644954.1 Spain 2017)	Porcine RVH VNM/12089 (KX362520.1 Vietnam 2012)	0.133402	0.0152077
Porcine RVH SP-VC18 (MT644953.1 Spain 2017)	Porcine RVH VNM/12089 (KX362520.1 Vietnam 2012)	0.142331	0.0163063
Porcine RVH SP-VC36 (MT644956.1 Spain 2017)	Porcine RVH VNM/14254 (KX362565.1 Vietnam 2012)	0.125524	0.015022
Porcine RVH SP-VC29 (MT644955.1 Spain 2017)	Porcine RVH VNM/14254 (KX362565.1 Vietnam 2012)	0.119628	0.0140011
Porcine RVH SP-VC19 (MT644954.1 Spain 2017)	Porcine RVH VNM/14254 (KX362565.1 Vietnam 2012)	0.0947623	0.0118322
Porcine RVH SP-VC18 (MT644953.1 Spain 2017)	Porcine RVH VNM/14254 (KX362565.1 Vietnam 2012)	0.11134	0.0137528
Porcine RVH VNM/12089 (KX362520.1 Vietnam 2012)	Porcine RVH VNM/14254 (KX362565.1 Vietnam 2012)	0.139927	0.0163143
Porcine RVH SP-VC36 (MT644956.1 Spain 2017)	Porcine RVH VNM/14250 (KX362544.1 Vietnam 2012)	0.147171	0.0163279
Porcine RVH SP-VC29 (MT644955.1 Spain 2017)	Porcine RVH VNM/14250 (KX362544.1 Vietnam 2012)	0.153602	0.0168675
Porcine RVH SP-VC19 (MT644954.1 Spain 2017)	Porcine RVH VNM/14250 (KX362544.1 Vietnam 2012)	0.135168	0.0153622
Porcine RVH SP-VC18 (MT644953.1 Spain 2017)	Porcine RVH VNM/14250 (KX362544.1 Vietnam 2012)	0.144147	0.0163955
Porcine RVH VNM/12089 (KX362520.1 Vietnam 2012)	Porcine RVH VNM/14250 (KX362544.1 Vietnam 2012)	0.0385683	0.00654207
Porcine RVH VNM/14254 (KX362565.1 Vietnam 2012)	Porcine RVH VNM/14250 (KX362544.1 Vietnam 2012)	0.145345	0.0169309
Porcine RVH SP-VC36 (MT644956.1 Spain 2017)	Porcine RVH OK.5.68 (MH230123.1 USA 2008)	0.109684	0.0129781
Porcine RVH SP-VC29 (MT644955.1 Spain 2017)	Porcine RVH OK.5.68 (MH230123.1 USA 2008)	0.117265	0.0139913
Porcine RVH SP-VC19 (MT644954.1 Spain 2017)	Porcine RVH OK.5.68 (MH230123.1 USA 2008)	0.103619	0.0137151
Porcine RVH SP-VC18 (MT644953.1 Spain 2017)	Porcine RVH OK.5.68 (MH230123.1 USA 2008)	0.115215	0.0153193
Porcine RVH VNM/12089 (KX362520.1 Vietnam 2012)	Porcine RVH OK.5.68 (MH230123.1 USA 2008)	0.128714	0.0143619
Porcine RVH VNM/14254 (KX362565.1 Vietnam 2012)	Porcine RVH OK.5.68 (MH230123.1 USA 2008)	0.0874064	0.0112222
Porcine RVH VNM/14250 (KX362544.1 Vietnam 2012)	Porcine RVH OK.5.68 (MH230123.1 USA 2008)	0.133981	0.0151932
Porcine RVH SP-VC36 (MT644956.1 Spain 2017)	Porcine RVH MN.9.65 (KU254586.2 USA 2008)	0.125802	0.0150693
Porcine RVH SP-VC29 (MT644955.1 Spain 2017)	Porcine RVH MN.9.65 (KU254586.2 USA 2008)	0.118192	0.0143864
Porcine RVH SP-VC19 (MT644954.1 Spain 2017)	Porcine RVH MN.9.65 (KU254586.2 USA 2008)	0.0981209	0.0133012
Porcine RVH SP-VC18 (MT644953.1 Spain 2017)	Porcine RVH MN.9.65 (KU254586.2 USA 2008)	0.11109	0.0145346
Porcine RVH VNM/12089 (KX362520.1 Vietnam 2012)	Porcine RVH MN.9.65 (KU254586.2 USA 2008)	0.11274	0.0132832
Porcine RVH VNM/14254 (KX362565.1 Vietnam 2012)	Porcine RVH MN.9.65 (KU254586.2 USA 2008)	0.10896	0.0134524
Porcine RVH VNM/14250 (KX362544.1 Vietnam 2012)	Porcine RVH MN.9.65 (KU254586.2 USA 2008)	0.119384	0.0132919
Porcine RVH OK.5.68 (MH230123.1 USA 2008)	Porcine RVH MN.9.65 (KU254586.2 USA 2008)	0.0800134	0.0106741
Porcine RVH SP-VC36 (MT644956.1 Spain 2017)	Porcine RVH VNM/14176 (KX362555.1 Vietnam 2012)	0.129577	0.0161392
Porcine RVH SP-VC29 (MT644955.1 Spain 2017)	Porcine RVH VNM/14176 (KX362555.1 Vietnam 2012)	0.124076	0.0156226
Porcine RVH SP-VC19 (MT644954.1 Spain 2017)	Porcine RVH VNM/14176 (KX362555.1 Vietnam 2012)	0.103147	0.0132051
Porcine RVH SP-VC18 (MT644953.1 Spain 2017)	Porcine RVH VNM/14176 (KX362555.1 Vietnam 2012)	0.118058	0.0148874
Porcine RVH VNM/12089 (KX362520.1 Vietnam 2012)	Porcine RVH VNM/14176 (KX362555.1 Vietnam 2012)	0.135168	0.0148843
Porcine RVH VNM/14254 (KX362565.1 Vietnam 2012)	Porcine RVH VNM/14176 (KX362555.1 Vietnam 2012)	0.0553192	0.00873925
Porcine RVH VNM/14250 (KX362544.1 Vietnam 2012)	Porcine RVH VNM/14176 (KX362555.1 Vietnam 2012)	0.135168	0.0151322
Porcine RVH OK.5.68 (MH230123.1 USA 2008)	Porcine RVH VNM/14176 (KX362555.1 Vietnam 2012)	0.0967502	0.012246
Porcine RVH MN.9.65 (KU254586.2 USA 2008)	Porcine RVH VNM/14176 (KX362555.1 Vietnam 2012)	0.107326	0.0133812
Porcine RVH SP-VC36 (MT644956.1 Spain 2017)	Porcine RVH NGS-3 (LC348491.1 Japan 2014)	0.130747	0.0155063
Porcine RVH SP-VC29 (MT644955.1 Spain 2017)	Porcine RVH NGS-3 (LC348491.1 Japan 2014)	0.128165	0.0152543
Porcine RVH SP-VC19 (MT644954.1 Spain 2017)	Porcine RVH NGS-3 (LC348491.1 Japan 2014)	0.11584	0.013976
Porcine RVH SP-VC18 (MT644953.1 Spain 2017)	Porcine RVH NGS-3 (LC348491.1 Japan 2014)	0.126085	0.0148185
Porcine RVH VNM/12089 (KX362520.1 Vietnam 2012)	Porcine RVH NGS-3 (LC348491.1 Japan 2014)	0.145974	0.015999
Porcine RVH VNM/14254 (KX362565.1 Vietnam 2012)	Porcine RVH NGS-3 (LC348491.1 Japan 2014)	0.0596669	0.00957255
Porcine RVH VNM/14250 (KX362544.1 Vietnam 2012)	Porcine RVH NGS-3 (LC348491.1 Japan 2014)	0.144147	0.0165479
Porcine RVH OK.5.68 (MH230123.1 USA 2008)	Porcine RVH NGS-3 (LC348491.1 Japan 2014)	0.0967502	0.0120734
Porcine RVH MN.9.65 (KU254586.2 USA 2008)	Porcine RVH NGS-3 (LC348491.1 Japan 2014)	0.102476	0.0128102
Porcine RVH VNM/14176 (KX362555.1 Vietnam 2012)	Porcine RVH NGS-3 (LC348491.1 Japan 2014)	0.0608267	0.00953576
Porcine RVH SP-VC36 (MT644956.1 Spain 2017)	Porcine RVH NGS-5 (LC348492.1 Japan 2014)	0.13104	0.0158332
Porcine RVH SP-VC29 (MT644955.1 Spain 2017)	Porcine RVH NGS-5 (LC348492.1 Japan 2014)	0.126706	0.0152665
Porcine RVH SP-VC19 (MT644954.1 Spain 2017)	Porcine RVH NGS-5 (LC348492.1 Japan 2014)	0.11109	0.0135139
Porcine RVH SP-VC18 (MT644953.1 Spain 2017)	Porcine RVH NGS-5 (LC348492.1 Japan 2014)	0.117789	0.014144
Porcine RVH VNM/12089 (KX362520.1 Vietnam 2012)	Porcine RVH NGS-5 (LC348492.1 Japan 2014)	0.144464	0.0162741
Porcine RVH VNM/14254 (KX362565.1 Vietnam 2012)	Porcine RVH NGS-5 (LC348492.1 Japan 2014)	0.0542659	0.00899265
Porcine RVH VNM/14250 (KX362544.1 Vietnam 2012)	Porcine RVH NGS-5 (LC348492.1 Japan 2014)	0.142643	0.0164905
Porcine RVH OK.5.68 (MH230123.1 USA 2008)	Porcine RVH NGS-5 (LC348492.1 Japan 2014)	0.0969664	0.0120181
Porcine RVH MN.9.65 (KU254586.2 USA 2008)	Porcine RVH NGS-5 (LC348492.1 Japan 2014)	0.0994964	0.012396
Porcine RVH VNM/14176 (KX362555.1 Vietnam 2012)	Porcine RVH NGS-5 (LC348492.1 Japan 2014)	0.059551	0.00964066
Porcine RVH NGS-3 (LC348491.1 Japan 2014)	Porcine RVH NGS-5 (LC348492.1 Japan 2014)	0.0186073	0.00464366
Porcine RVH SP-VC36 (MT644956.1 Spain 2017)	Porcine RVH NGS-6 (LC348493.1 Japan 2014)	0.13104	0.0155853
Porcine RVH SP-VC29 (MT644955.1 Spain 2017)	Porcine RVH NGS-6 (LC348493.1 Japan 2014)	0.130178	0.0153836
Porcine RVH SP-VC19 (MT644954.1 Spain 2017)	Porcine RVH NGS-6 (LC348493.1 Japan 2014)	0.107795	0.0135771
Porcine RVH SP-VC18 (MT644953.1 Spain 2017)	Porcine RVH NGS-6 (LC348493.1 Japan 2014)	0.124637	0.0150664
Porcine RVH VNM/12089 (KX362520.1 Vietnam 2012)	Porcine RVH NGS-6 (LC348493.1 Japan 2014)	0.140832	0.0155234
Porcine RVH VNM/14254 (KX362565.1 Vietnam 2012)	Porcine RVH NGS-6 (LC348493.1 Japan 2014)	0.0583965	0.00937874
Porcine RVH VNM/14250 (KX362544.1 Vietnam 2012)	Porcine RVH NGS-6 (LC348493.1 Japan 2014)	0.139031	0.0158084
Porcine RVH OK.5.68 (MH230123.1 USA 2008)	Porcine RVH NGS-6 (LC348493.1 Japan 2014)	0.0985571	0.0121908
Porcine RVH MN.9.65 (KU254586.2 USA 2008)	Porcine RVH NGS-6 (LC348493.1 Japan 2014)	0.101091	0.0123785
Porcine RVH VNM/14176 (KX362555.1 Vietnam 2012)	Porcine RVH NGS-6 (LC348493.1 Japan 2014)	0.059551	0.00965693
Porcine RVH NGS-3 (LC348491.1 Japan 2014)	Porcine RVH NGS-6 (LC348493.1 Japan 2014)	0.0198163	0.00482439
Porcine RVH NGS-5 (LC348492.1 Japan 2014)	Porcine RVH NGS-6 (LC348493.1 Japan 2014)	0.0150463	0.00394849
Porcine RVH SP-VC36 (MT644956.1 Spain 2017)	Porcine RVH NGS-7 (LC348494.1 Japan 2014)	0.132508	0.0156673
Porcine RVH SP-VC29 (MT644955.1 Spain 2017)	Porcine RVH NGS-7 (LC348494.1 Japan 2014)	0.131647	0.0154621
Porcine RVH SP-VC19 (MT644954.1 Spain 2017)	Porcine RVH NGS-7 (LC348494.1 Japan 2014)	0.109196	0.013818
Porcine RVH SP-VC18 (MT644953.1 Spain 2017)	Porcine RVH NGS-7 (LC348494.1 Japan 2014)	0.126085	0.0152372
Porcine RVH VNM/12089 (KX362520.1 Vietnam 2012)	Porcine RVH NGS-7 (LC348494.1 Japan 2014)	0.142331	0.0157558
Porcine RVH VNM/14254 (KX362565.1 Vietnam 2012)	Porcine RVH NGS-7 (LC348494.1 Japan 2014)	0.0596669	0.0095241
Porcine RVH VNM/14250 (KX362544.1 Vietnam 2012)	Porcine RVH NGS-7 (LC348494.1 Japan 2014)	0.140525	0.0159563
Porcine RVH OK.5.68 (MH230123.1 USA 2008)	Porcine RVH NGS-7 (LC348494.1 Japan 2014)	0.0999316	0.0123871
Porcine RVH MN.9.65 (KU254586.2 USA 2008)	Porcine RVH NGS-7 (LC348494.1 Japan 2014)	0.102476	0.012569
Porcine RVH VNM/14176 (KX362555.1 Vietnam 2012)	Porcine RVH NGS-7 (LC348494.1 Japan 2014)	0.0608267	0.00980583
Porcine RVH NGS-3 (LC348491.1 Japan 2014)	Porcine RVH NGS-7 (LC348494.1 Japan 2014)	0.0209885	0.00494099
Porcine RVH NGS-5 (LC348492.1 Japan 2014)	Porcine RVH NGS-7 (LC348494.1 Japan 2014)	0.0162062	0.00411687
Porcine RVH NGS-6 (LC348493.1 Japan 2014)	Porcine RVH NGS-7 (LC348494.1 Japan 2014)	0.00112549	0.00105636
Porcine RVH SP-VC36 (MT644956.1 Spain 2017)	Porcine RVH NGS-8 (LC348495.1 Japan 2015)	0.158356	0.0166251
Porcine RVH SP-VC29 (MT644955.1 Spain 2017)	Porcine RVH NGS-8 (LC348495.1 Japan 2015)	0.158012	0.0179385
Porcine RVH SP-VC19 (MT644954.1 Spain 2017)	Porcine RVH NGS-8 (LC348495.1 Japan 2015)	0.129901	0.0150709
Porcine RVH SP-VC18 (MT644953.1 Spain 2017)	Porcine RVH NGS-8 (LC348495.1 Japan 2015)	0.147811	0.0167423
Porcine RVH VNM/12089 (KX362520.1 Vietnam 2012)	Porcine RVH NGS-8 (LC348495.1 Japan 2015)	0.192193	0.018935
Porcine RVH VNM/14254 (KX362565.1 Vietnam 2012)	Porcine RVH NGS-8 (LC348495.1 Japan 2015)	0.158356	0.0172413
Porcine RVH VNM/14250 (KX362544.1 Vietnam 2012)	Porcine RVH NGS-8 (LC348495.1 Japan 2015)	0.198493	0.0199729
Porcine RVH OK.5.68 (MH230123.1 USA 2008)	Porcine RVH NGS-8 (LC348495.1 Japan 2015)	0.132805	0.0152043
Porcine RVH MN.9.65 (KU254586.2 USA 2008)	Porcine RVH NGS-8 (LC348495.1 Japan 2015)	0.133121	0.0151289
Porcine RVH VNM/14176 (KX362555.1 Vietnam 2012)	Porcine RVH NGS-8 (LC348495.1 Japan 2015)	0.162172	0.0176018
Porcine RVH NGS-3 (LC348491.1 Japan 2014)	Porcine RVH NGS-8 (LC348495.1 Japan 2015)	0.139927	0.0153754
Porcine RVH NGS-5 (LC348492.1 Japan 2014)	Porcine RVH NGS-8 (LC348495.1 Japan 2015)	0.142024	0.0154527
Porcine RVH NGS-6 (LC348493.1 Japan 2014)	Porcine RVH NGS-8 (LC348495.1 Japan 2015)	0.143835	0.0159882
Porcine RVH NGS-7 (LC348494.1 Japan 2014)	Porcine RVH NGS-8 (LC348495.1 Japan 2015)	0.145345	0.0161973
Porcine RVH SP-VC36 (MT644956.1 Spain 2017)	Porcine RVH NGS-10 (LC348496.1 Japan 2015)	0.154585	0.0163007
Porcine RVH SP-VC29 (MT644955.1 Spain 2017)	Porcine RVH NGS-10 (LC348496.1 Japan 2015)	0.154252	0.0175156
Porcine RVH SP-VC19 (MT644954.1 Spain 2017)	Porcine RVH NGS-10 (LC348496.1 Japan 2015)	0.131647	0.0152266
Porcine RVH SP-VC18 (MT644953.1 Spain 2017)	Porcine RVH NGS-10 (LC348496.1 Japan 2015)	0.147811	0.0168043
Porcine RVH VNM/12089 (KX362520.1 Vietnam 2012)	Porcine RVH NGS-10 (LC348496.1 Japan 2015)	0.192193	0.0189042
Porcine RVH VNM/14254 (KX362565.1 Vietnam 2012)	Porcine RVH NGS-10 (LC348496.1 Japan 2015)	0.154585	0.016901
Porcine RVH VNM/14250 (KX362544.1 Vietnam 2012)	Porcine RVH NGS-10 (LC348496.1 Japan 2015)	0.198493	0.0199625
Porcine RVH OK.5.68 (MH230123.1 USA 2008)	Porcine RVH NGS-10 (LC348496.1 Japan 2015)	0.129284	0.0149569
Porcine RVH MN.9.65 (KU254586.2 USA 2008)	Porcine RVH NGS-10 (LC348496.1 Japan 2015)	0.133121	0.0150771
Porcine RVH VNM/14176 (KX362555.1 Vietnam 2012)	Porcine RVH NGS-10 (LC348496.1 Japan 2015)	0.162172	0.0176211
Porcine RVH NGS-3 (LC348491.1 Japan 2014)	Porcine RVH NGS-10 (LC348496.1 Japan 2015)	0.139927	0.0154632
Porcine RVH NGS-5 (LC348492.1 Japan 2014)	Porcine RVH NGS-10 (LC348496.1 Japan 2015)	0.142024	0.0155351
Porcine RVH NGS-6 (LC348493.1 Japan 2014)	Porcine RVH NGS-10 (LC348496.1 Japan 2015)	0.143835	0.0160426
Porcine RVH NGS-7 (LC348494.1 Japan 2014)	Porcine RVH NGS-10 (LC348496.1 Japan 2015)	0.145345	0.0162473
Porcine RVH NGS-8 (LC348495.1 Japan 2015)	Porcine RVH NGS-10 (LC348496.1 Japan 2015)	0.00225734	0.00146626
Porcine RVH SP-VC36 (MT644956.1 Spain 2017)	Porcine RVH NGS-12 (LC348497.1 Japan 2013)	0.131337	0.0153748
Porcine RVH SP-VC29 (MT644955.1 Spain 2017)	Porcine RVH NGS-12 (LC348497.1 Japan 2013)	0.128714	0.0155205
Porcine RVH SP-VC19 (MT644954.1 Spain 2017)	Porcine RVH NGS-12 (LC348497.1 Japan 2013)	0.113006	0.0147043
Porcine RVH SP-VC18 (MT644953.1 Spain 2017)	Porcine RVH NGS-12 (LC348497.1 Japan 2013)	0.126666	0.0156011
Porcine RVH VNM/12089 (KX362520.1 Vietnam 2012)	Porcine RVH NGS-12 (LC348497.1 Japan 2013)	0.14296	0.0155063
Porcine RVH VNM/14254 (KX362565.1 Vietnam 2012)	Porcine RVH NGS-12 (LC348497.1 Japan 2013)	0.104307	0.0130067
Porcine RVH VNM/14250 (KX362544.1 Vietnam 2012)	Porcine RVH NGS-12 (LC348497.1 Japan 2013)	0.1522	0.0165783
Porcine RVH OK.5.68 (MH230123.1 USA 2008)	Porcine RVH NGS-12 (LC348497.1 Japan 2013)	0.116908	0.0139042
Porcine RVH MN.9.65 (KU254586.2 USA 2008)	Porcine RVH NGS-12 (LC348497.1 Japan 2013)	0.0981209	0.0121551
Porcine RVH VNM/14176 (KX362555.1 Vietnam 2012)	Porcine RVH NGS-12 (LC348497.1 Japan 2013)	0.1125	0.0136643
Porcine RVH NGS-3 (LC348491.1 Japan 2014)	Porcine RVH NGS-12 (LC348497.1 Japan 2013)	0.0999316	0.0122901
Porcine RVH NGS-5 (LC348492.1 Japan 2014)	Porcine RVH NGS-12 (LC348497.1 Japan 2013)	0.0953842	0.0116339
Porcine RVH NGS-6 (LC348493.1 Japan 2014)	Porcine RVH NGS-12 (LC348497.1 Japan 2013)	0.103381	0.0126579
Porcine RVH NGS-7 (LC348494.1 Japan 2014)	Porcine RVH NGS-12 (LC348497.1 Japan 2013)	0.104768	0.0128093
Porcine RVH NGS-8 (LC348495.1 Japan 2015)	Porcine RVH NGS-12 (LC348497.1 Japan 2013)	0.121316	0.0137174
Porcine RVH NGS-10 (LC348496.1 Japan 2015)	Porcine RVH NGS-12 (LC348497.1 Japan 2013)	0.121316	0.01362
Porcine RVH SP-VC36 (MT644956.1 Spain 2017)	Porcine RVH NGS-14 (LC348498.1 Japan 2014)	0.129577	0.0152249
Porcine RVH SP-VC29 (MT644955.1 Spain 2017)	Porcine RVH NGS-14 (LC348498.1 Japan 2014)	0.126978	0.0154907
Porcine RVH SP-VC19 (MT644954.1 Spain 2017)	Porcine RVH NGS-14 (LC348498.1 Japan 2014)	0.11134	0.0146838
Porcine RVH SP-VC18 (MT644953.1 Spain 2017)	Porcine RVH NGS-14 (LC348498.1 Japan 2014)	0.124925	0.0155191
Porcine RVH VNM/12089 (KX362520.1 Vietnam 2012)	Porcine RVH NGS-14 (LC348498.1 Japan 2014)	0.141144	0.0154771
Porcine RVH VNM/14254 (KX362565.1 Vietnam 2012)	Porcine RVH NGS-14 (LC348498.1 Japan 2014)	0.102695	0.0128865
Porcine RVH VNM/14250 (KX362544.1 Vietnam 2012)	Porcine RVH NGS-14 (LC348498.1 Japan 2014)	0.150331	0.0165678
Porcine RVH OK.5.68 (MH230123.1 USA 2008)	Porcine RVH NGS-14 (LC348498.1 Japan 2014)	0.115215	0.0137715
Porcine RVH MN.9.65 (KU254586.2 USA 2008)	Porcine RVH NGS-14 (LC348498.1 Japan 2014)	0.0965387	0.0120771
Porcine RVH VNM/14176 (KX362555.1 Vietnam 2012)	Porcine RVH NGS-14 (LC348498.1 Japan 2014)	0.114166	0.0137703
Porcine RVH NGS-3 (LC348491.1 Japan 2014)	Porcine RVH NGS-14 (LC348498.1 Japan 2014)	0.0983366	0.0121186
Porcine RVH NGS-5 (LC348492.1 Japan 2014)	Porcine RVH NGS-14 (LC348498.1 Japan 2014)	0.0938104	0.0114587
Porcine RVH NGS-6 (LC348493.1 Japan 2014)	Porcine RVH NGS-14 (LC348498.1 Japan 2014)	0.101764	0.0124799
Porcine RVH NGS-7 (LC348494.1 Japan 2014)	Porcine RVH NGS-14 (LC348498.1 Japan 2014)	0.103147	0.0126309
Porcine RVH NGS-8 (LC348495.1 Japan 2015)	Porcine RVH NGS-14 (LC348498.1 Japan 2014)	0.119628	0.0136403
Porcine RVH NGS-10 (LC348496.1 Japan 2015)	Porcine RVH NGS-14 (LC348498.1 Japan 2014)	0.119628	0.0135439
Porcine RVH NGS-12 (LC348497.1 Japan 2013)	Porcine RVH NGS-14 (LC348498.1 Japan 2014)	0.00112613	0.00106289
Porcine RVH SP-VC36 (MT644956.1 Spain 2017)	Porcine RVH NGS-16 (LC348499.1 Japan 2013)	0.143944	0.015854
Porcine RVH SP-VC29 (MT644955.1 Spain 2017)	Porcine RVH NGS-16 (LC348499.1 Japan 2013)	0.123535	0.0151158
Porcine RVH SP-VC19 (MT644954.1 Spain 2017)	Porcine RVH NGS-16 (LC348499.1 Japan 2013)	0.11976	0.0140679
Porcine RVH SP-VC18 (MT644953.1 Spain 2017)	Porcine RVH NGS-16 (LC348499.1 Japan 2013)	0.13732	0.0159973
Porcine RVH VNM/12089 (KX362520.1 Vietnam 2012)	Porcine RVH NGS-16 (LC348499.1 Japan 2013)	0.136943	0.0152299
Porcine RVH VNM/14254 (KX362565.1 Vietnam 2012)	Porcine RVH NGS-16 (LC348499.1 Japan 2013)	0.133108	0.0155963
Porcine RVH VNM/14250 (KX362544.1 Vietnam 2012)	Porcine RVH NGS-16 (LC348499.1 Japan 2013)	0.129901	0.0144842
Porcine RVH OK.5.68 (MH230123.1 USA 2008)	Porcine RVH NGS-16 (LC348499.1 Japan 2013)	0.119184	0.0137895
Porcine RVH MN.9.65 (KU254586.2 USA 2008)	Porcine RVH NGS-16 (LC348499.1 Japan 2013)	0.122911	0.0142597
Porcine RVH VNM/14176 (KX362555.1 Vietnam 2012)	Porcine RVH NGS-16 (LC348499.1 Japan 2013)	0.129577	0.0153379
Porcine RVH NGS-3 (LC348491.1 Japan 2014)	Porcine RVH NGS-16 (LC348499.1 Japan 2013)	0.131337	0.0154632
Porcine RVH NGS-5 (LC348492.1 Japan 2014)	Porcine RVH NGS-16 (LC348499.1 Japan 2013)	0.121194	0.0141741
Porcine RVH NGS-6 (LC348493.1 Japan 2014)	Porcine RVH NGS-16 (LC348499.1 Japan 2013)	0.122911	0.0142483
Porcine RVH NGS-7 (LC348494.1 Japan 2014)	Porcine RVH NGS-16 (LC348499.1 Japan 2013)	0.124354	0.0143939
Porcine RVH NGS-8 (LC348495.1 Japan 2015)	Porcine RVH NGS-16 (LC348499.1 Japan 2013)	0.1522	0.0160046
Porcine RVH NGS-10 (LC348496.1 Japan 2015)	Porcine RVH NGS-16 (LC348499.1 Japan 2013)	0.1522	0.0159308
Porcine RVH NGS-12 (LC348497.1 Japan 2013)	Porcine RVH NGS-16 (LC348499.1 Japan 2013)	0.130177	0.0154075
Porcine RVH NGS-14 (LC348498.1 Japan 2014)	Porcine RVH NGS-16 (LC348499.1 Japan 2013)	0.128417	0.0152774
Porcine RVH SP-VC36 (MT644956.1 Spain 2017)	Porcine RVH NGS-9 (LC416245.1 Japan 2015)	0.12092	0.0147242
Porcine RVH SP-VC29 (MT644955.1 Spain 2017)	Porcine RVH NGS-9 (LC416245.1 Japan 2015)	0.131647	0.0155287
Porcine RVH SP-VC19 (MT644954.1 Spain 2017)	Porcine RVH NGS-9 (LC416245.1 Japan 2015)	0.107558	0.0136559
Porcine RVH SP-VC18 (MT644953.1 Spain 2017)	Porcine RVH NGS-9 (LC416245.1 Japan 2015)	0.12092	0.0144451
Porcine RVH VNM/12089 (KX362520.1 Vietnam 2012)	Porcine RVH NGS-9 (LC416245.1 Japan 2015)	0.144147	0.0161757
Porcine RVH VNM/14254 (KX362565.1 Vietnam 2012)	Porcine RVH NGS-9 (LC416245.1 Japan 2015)	0.136059	0.0153127
Porcine RVH VNM/14250 (KX362544.1 Vietnam 2012)	Porcine RVH NGS-9 (LC416245.1 Japan 2015)	0.157158	0.0177586
Porcine RVH OK.5.68 (MH230123.1 USA 2008)	Porcine RVH NGS-9 (LC416245.1 Japan 2015)	0.11976	0.0145775
Porcine RVH MN.9.65 (KU254586.2 USA 2008)	Porcine RVH NGS-9 (LC416245.1 Japan 2015)	0.122359	0.0152508
Porcine RVH VNM/14176 (KX362555.1 Vietnam 2012)	Porcine RVH NGS-9 (LC416245.1 Japan 2015)	0.127256	0.01478
Porcine RVH NGS-3 (LC348491.1 Japan 2014)	Porcine RVH NGS-9 (LC416245.1 Japan 2015)	0.137849	0.0161306
Porcine RVH NGS-5 (LC348492.1 Japan 2014)	Porcine RVH NGS-9 (LC416245.1 Japan 2015)	0.134581	0.0162336
Porcine RVH NGS-6 (LC348493.1 Japan 2014)	Porcine RVH NGS-9 (LC416245.1 Japan 2015)	0.132805	0.0159437
Porcine RVH NGS-7 (LC348494.1 Japan 2014)	Porcine RVH NGS-9 (LC416245.1 Japan 2015)	0.134278	0.0161317
Porcine RVH NGS-8 (LC348495.1 Japan 2015)	Porcine RVH NGS-9 (LC416245.1 Japan 2015)	0.147811	0.0161734
Porcine RVH NGS-10 (LC348496.1 Japan 2015)	Porcine RVH NGS-9 (LC416245.1 Japan 2015)	0.147811	0.0160519
Porcine RVH NGS-12 (LC348497.1 Japan 2013)	Porcine RVH NGS-9 (LC416245.1 Japan 2015)	0.131337	0.0148262
Porcine RVH NGS-14 (LC348498.1 Japan 2014)	Porcine RVH NGS-9 (LC416245.1 Japan 2015)	0.129577	0.0146928
Porcine RVH NGS-16 (LC348499.1 Japan 2013)	Porcine RVH NGS-9 (LC416245.1 Japan 2015)	0.119218	0.0139652
Porcine RVH SP-VC36 (MT644956.1 Spain 2017)	Porcine RVH NGS-17 (LC416256.1 Japan 2013)	0.110136	0.0136417
Porcine RVH SP-VC29 (MT644955.1 Spain 2017)	Porcine RVH NGS-17 (LC416256.1 Japan 2013)	0.121068	0.0146172
Porcine RVH SP-VC19 (MT644954.1 Spain 2017)	Porcine RVH NGS-17 (LC416256.1 Japan 2013)	0.0977038	0.0127745
Porcine RVH SP-VC18 (MT644953.1 Spain 2017)	Porcine RVH NGS-17 (LC416256.1 Japan 2013)	0.10896	0.0138413
Porcine RVH VNM/12089 (KX362520.1 Vietnam 2012)	Porcine RVH NGS-17 (LC416256.1 Japan 2013)	0.140223	0.0159216
Porcine RVH VNM/14254 (KX362565.1 Vietnam 2012)	Porcine RVH NGS-17 (LC416256.1 Japan 2013)	0.116762	0.0134933
Porcine RVH VNM/14250 (KX362544.1 Vietnam 2012)	Porcine RVH NGS-17 (LC416256.1 Japan 2013)	0.133121	0.0155536
Porcine RVH OK.5.68 (MH230123.1 USA 2008)	Porcine RVH NGS-17 (LC416256.1 Japan 2013)	0.107795	0.0132824
Porcine RVH MN.9.65 (KU254586.2 USA 2008)	Porcine RVH NGS-17 (LC416256.1 Japan 2013)	0.110844	0.0147046
Porcine RVH VNM/14176 (KX362555.1 Vietnam 2012)	Porcine RVH NGS-17 (LC416256.1 Japan 2013)	0.115092	0.0141722
Porcine RVH NGS-3 (LC348491.1 Japan 2014)	Porcine RVH NGS-17 (LC416256.1 Japan 2013)	0.116762	0.0135983
Porcine RVH NGS-5 (LC348492.1 Japan 2014)	Porcine RVH NGS-17 (LC416256.1 Japan 2013)	0.120388	0.01453
Porcine RVH NGS-6 (LC348493.1 Japan 2014)	Porcine RVH NGS-17 (LC416256.1 Japan 2013)	0.118695	0.0142503
Porcine RVH NGS-7 (LC348494.1 Japan 2014)	Porcine RVH NGS-17 (LC416256.1 Japan 2013)	0.12013	0.0143821
Porcine RVH NGS-8 (LC348495.1 Japan 2015)	Porcine RVH NGS-17 (LC416256.1 Japan 2013)	0.138432	0.0148825
Porcine RVH NGS-10 (LC348496.1 Japan 2015)	Porcine RVH NGS-17 (LC416256.1 Japan 2013)	0.138432	0.0149628
Porcine RVH NGS-12 (LC348497.1 Japan 2013)	Porcine RVH NGS-17 (LC416256.1 Japan 2013)	0.115586	0.01338
Porcine RVH NGS-14 (LC348498.1 Japan 2014)	Porcine RVH NGS-17 (LC416256.1 Japan 2013)	0.113916	0.0132839
Porcine RVH NGS-16 (LC348499.1 Japan 2013)	Porcine RVH NGS-17 (LC416256.1 Japan 2013)	0.13104	0.0151403
Porcine RVH NGS-9 (LC416245.1 Japan 2015)	Porcine RVH NGS-17 (LC416256.1 Japan 2013)	0.0556359	0.00816119
Porcine RVH SP-VC36 (MT644956.1 Spain 2017)	Porcine RVH NGS-18 (LC416265.1 Japan 2013)	0.107098	0.0134638
Porcine RVH SP-VC29 (MT644955.1 Spain 2017)	Porcine RVH NGS-18 (LC416265.1 Japan 2013)	0.121316	0.0147653
Porcine RVH SP-VC19 (MT644954.1 Spain 2017)	Porcine RVH NGS-18 (LC416265.1 Japan 2013)	0.0947623	0.0125732
Porcine RVH SP-VC18 (MT644953.1 Spain 2017)	Porcine RVH NGS-18 (LC416265.1 Japan 2013)	0.105928	0.0136306
Porcine RVH VNM/12089 (KX362520.1 Vietnam 2012)	Porcine RVH NGS-18 (LC416265.1 Japan 2013)	0.136943	0.0156537
Porcine RVH VNM/14254 (KX362565.1 Vietnam 2012)	Porcine RVH NGS-18 (LC416265.1 Japan 2013)	0.113671	0.0131872
Porcine RVH VNM/14250 (KX362544.1 Vietnam 2012)	Porcine RVH NGS-18 (LC416265.1 Japan 2013)	0.129901	0.0153234
Porcine RVH OK.5.68 (MH230123.1 USA 2008)	Porcine RVH NGS-18 (LC416265.1 Japan 2013)	0.104768	0.012999
Porcine RVH MN.9.65 (KU254586.2 USA 2008)	Porcine RVH NGS-18 (LC416265.1 Japan 2013)	0.107795	0.0143315
Porcine RVH VNM/14176 (KX362555.1 Vietnam 2012)	Porcine RVH NGS-18 (LC416265.1 Japan 2013)	0.110367	0.0137234
Porcine RVH NGS-3 (LC348491.1 Japan 2014)	Porcine RVH NGS-18 (LC416265.1 Japan 2013)	0.113671	0.013393
Porcine RVH NGS-5 (LC348492.1 Japan 2014)	Porcine RVH NGS-18 (LC416265.1 Japan 2013)	0.117265	0.0143457
Porcine RVH NGS-6 (LC348493.1 Japan 2014)	Porcine RVH NGS-18 (LC416265.1 Japan 2013)	0.115586	0.0140368
Porcine RVH NGS-7 (LC348494.1 Japan 2014)	Porcine RVH NGS-18 (LC416265.1 Japan 2013)	0.117011	0.0141732
Porcine RVH NGS-8 (LC348495.1 Japan 2015)	Porcine RVH NGS-18 (LC416265.1 Japan 2013)	0.136943	0.0148121
Porcine RVH NGS-10 (LC348496.1 Japan 2015)	Porcine RVH NGS-18 (LC416265.1 Japan 2013)	0.136943	0.0148694
Porcine RVH NGS-12 (LC348497.1 Japan 2013)	Porcine RVH NGS-18 (LC416265.1 Japan 2013)	0.1125	0.0132843
Porcine RVH NGS-14 (LC348498.1 Japan 2014)	Porcine RVH NGS-18 (LC416265.1 Japan 2013)	0.110844	0.0131963
Porcine RVH NGS-16 (LC348499.1 Japan 2013)	Porcine RVH NGS-18 (LC416265.1 Japan 2013)	0.127826	0.0149532
Porcine RVH NGS-9 (LC416245.1 Japan 2015)	Porcine RVH NGS-18 (LC416265.1 Japan 2013)	0.0516503	0.0078031
Porcine RVH NGS-17 (LC416256.1 Japan 2013)	Porcine RVH NGS-18 (LC416265.1 Japan 2013)	0.00338792	0.00189924
Porcine RVH SP-VC36 (MT644956.1 Spain 2017)	Porcine RVH MRC-DPRU1575 (KT962034.1 South Africa 2007)	0.155971	0.0173574
Porcine RVH SP-VC29 (MT644955.1 Spain 2017)	Porcine RVH MRC-DPRU1575 (KT962034.1 South Africa 2007)	0.149331	0.0167709
Porcine RVH SP-VC19 (MT644954.1 Spain 2017)	Porcine RVH MRC-DPRU1575 (KT962034.1 South Africa 2007)	0.125802	0.0152449
Porcine RVH SP-VC18 (MT644953.1 Spain 2017)	Porcine RVH MRC-DPRU1575 (KT962034.1 South Africa 2007)	0.138162	0.0164107
Porcine RVH VNM/12089 (KX362520.1 Vietnam 2012)	Porcine RVH MRC-DPRU1575 (KT962034.1 South Africa 2007)	0.172741	0.018226
Porcine RVH VNM/14254 (KX362565.1 Vietnam 2012)	Porcine RVH MRC-DPRU1575 (KT962034.1 South Africa 2007)	0.141144	0.0159917
Porcine RVH VNM/14250 (KX362544.1 Vietnam 2012)	Porcine RVH MRC-DPRU1575 (KT962034.1 South Africa 2007)	0.159227	0.017239
Porcine RVH OK.5.68 (MH230123.1 USA 2008)	Porcine RVH MRC-DPRU1575 (KT962034.1 South Africa 2007)	0.135201	0.0153359
Porcine RVH MN.9.65 (KU254586.2 USA 2008)	Porcine RVH MRC-DPRU1575 (KT962034.1 South Africa 2007)	0.146296	0.0158168
Porcine RVH VNM/14176 (KX362555.1 Vietnam 2012)	Porcine RVH MRC-DPRU1575 (KT962034.1 South Africa 2007)	0.141144	0.0163497
Porcine RVH NGS-3 (LC348491.1 Japan 2014)	Porcine RVH MRC-DPRU1575 (KT962034.1 South Africa 2007)	0.135756	0.0151812
Porcine RVH NGS-5 (LC348492.1 Japan 2014)	Porcine RVH MRC-DPRU1575 (KT962034.1 South Africa 2007)	0.134278	0.0150938
Porcine RVH NGS-6 (LC348493.1 Japan 2014)	Porcine RVH MRC-DPRU1575 (KT962034.1 South Africa 2007)	0.141461	0.0156308
Porcine RVH NGS-7 (LC348494.1 Japan 2014)	Porcine RVH MRC-DPRU1575 (KT962034.1 South Africa 2007)	0.14296	0.0159177
Porcine RVH NGS-8 (LC348495.1 Japan 2015)	Porcine RVH MRC-DPRU1575 (KT962034.1 South Africa 2007)	0.155616	0.0162737
Porcine RVH NGS-10 (LC348496.1 Japan 2015)	Porcine RVH MRC-DPRU1575 (KT962034.1 South Africa 2007)	0.151856	0.0159184
Porcine RVH NGS-12 (LC348497.1 Japan 2013)	Porcine RVH MRC-DPRU1575 (KT962034.1 South Africa 2007)	0.151024	0.0174624
Porcine RVH NGS-14 (LC348498.1 Japan 2014)	Porcine RVH MRC-DPRU1575 (KT962034.1 South Africa 2007)	0.149155	0.0173698
Porcine RVH NGS-16 (LC348499.1 Japan 2013)	Porcine RVH MRC-DPRU1575 (KT962034.1 South Africa 2007)	0.147296	0.0167416
Porcine RVH NGS-9 (LC416245.1 Japan 2015)	Porcine RVH MRC-DPRU1575 (KT962034.1 South Africa 2007)	0.144787	0.0156368
Porcine RVH NGS-17 (LC416256.1 Japan 2013)	Porcine RVH MRC-DPRU1575 (KT962034.1 South Africa 2007)	0.134278	0.014869
Porcine RVH NGS-18 (LC416265.1 Japan 2013)	Porcine RVH MRC-DPRU1575 (KT962034.1 South Africa 2007)	0.132215	0.0146084
Porcine RVH SP-VC36 (MT644956.1 Spain 2017)	Porcine rotavirus SKA-1 (AB576633.1 Japan 1999)	0.122632	0.0144111
Porcine RVH SP-VC29 (MT644955.1 Spain 2017)	Porcine rotavirus SKA-1 (AB576633.1 Japan 1999)	0.125802	0.0149342
Porcine RVH SP-VC19 (MT644954.1 Spain 2017)	Porcine rotavirus SKA-1 (AB576633.1 Japan 1999)	0.104768	0.0127301
Porcine RVH SP-VC18 (MT644953.1 Spain 2017)	Porcine rotavirus SKA-1 (AB576633.1 Japan 1999)	0.108036	0.0140785
Porcine RVH VNM/12089 (KX362520.1 Vietnam 2012)	Porcine rotavirus SKA-1 (AB576633.1 Japan 1999)	0.129901	0.0139625
Porcine RVH VNM/14254 (KX362565.1 Vietnam 2012)	Porcine rotavirus SKA-1 (AB576633.1 Japan 1999)	0.124354	0.0138639
Porcine RVH VNM/14250 (KX362544.1 Vietnam 2012)	Porcine rotavirus SKA-1 (AB576633.1 Japan 1999)	0.133402	0.0143906
Porcine RVH OK.5.68 (MH230123.1 USA 2008)	Porcine rotavirus SKA-1 (AB576633.1 Japan 1999)	0.0924533	0.0118444
Porcine RVH MN.9.65 (KU254586.2 USA 2008)	Porcine rotavirus SKA-1 (AB576633.1 Japan 1999)	0.0985571	0.0125212
Porcine RVH VNM/14176 (KX362555.1 Vietnam 2012)	Porcine rotavirus SKA-1 (AB576633.1 Japan 1999)	0.126085	0.0148871
Porcine RVH NGS-3 (LC348491.1 Japan 2014)	Porcine rotavirus SKA-1 (AB576633.1 Japan 1999)	0.1125	0.0136192
Porcine RVH NGS-5 (LC348492.1 Japan 2014)	Porcine rotavirus SKA-1 (AB576633.1 Japan 1999)	0.109438	0.0134822
Porcine RVH NGS-6 (LC348493.1 Japan 2014)	Porcine rotavirus SKA-1 (AB576633.1 Japan 1999)	0.11109	0.0135485
Porcine RVH NGS-7 (LC348494.1 Japan 2014)	Porcine rotavirus SKA-1 (AB576633.1 Japan 1999)	0.1125	0.0137592
Porcine RVH NGS-8 (LC348495.1 Japan 2015)	Porcine rotavirus SKA-1 (AB576633.1 Japan 1999)	0.139338	0.0143224
Porcine RVH NGS-10 (LC348496.1 Japan 2015)	Porcine rotavirus SKA-1 (AB576633.1 Japan 1999)	0.139338	0.0142273
Porcine RVH NGS-12 (LC348497.1 Japan 2013)	Porcine rotavirus SKA-1 (AB576633.1 Japan 1999)	0.116365	0.0133914
Porcine RVH NGS-14 (LC348498.1 Japan 2014)	Porcine rotavirus SKA-1 (AB576633.1 Japan 1999)	0.114681	0.0132803
Porcine RVH NGS-16 (LC348499.1 Japan 2013)	Porcine rotavirus SKA-1 (AB576633.1 Japan 1999)	0.130177	0.0136219
Porcine RVH NGS-9 (LC416245.1 Japan 2015)	Porcine rotavirus SKA-1 (AB576633.1 Japan 1999)	0.102695	0.0121236
Porcine RVH NGS-17 (LC416256.1 Japan 2013)	Porcine rotavirus SKA-1 (AB576633.1 Japan 1999)	0.0933994	0.0120774
Porcine RVH NGS-18 (LC416265.1 Japan 2013)	Porcine rotavirus SKA-1 (AB576633.1 Japan 1999)	0.0904881	0.0117533
Porcine RVH MRC-DPRU1575 (KT962034.1 South Africa 2007)	Porcine rotavirus SKA-1 (AB576633.1 Japan 1999)	0.15408	0.0162087
Porcine RVH MN.9.65 (KU254586 USA 2008)	Porcine RVH KLM-22 (OR589276 Russia 2022)	0.117011	0.0136379
Porcine RVH SP-VC19 (MT644954 Spain 2017)	Porcine RVH KLM-22 (OR589276 Russia 2022)	0.125802	0.0146724
Porcine RVH NGS-9 (LC416245 Japan 2015)	Porcine RVH KLM-22 (OR589276 Russia 2022)	0.126978	0.0148693
Porcine RVH SP-VC29 (MT644955 Spain 2017)	Porcine RVH KLM-22 (OR589276 Russia 2022)	0.127898	0.0158734
Porcine RVH OK.5.68 (MH230123 USA 2008)	Porcine RVH KLM-22 (OR589276 Russia 2022)	0.128119	0.0146841
Porcine RVH SP-VC18 (MT644953 Spain 2017)	Porcine RVH KLM-22 (OR589276 Russia 2022)	0.132805	0.0153225
Porcine RVH NGS-16 (LC348499 Japan 2013)	Porcine RVH KLM-22 (OR589276 Russia 2022)	0.136366	0.0160533
Porcine RVH NGS-5 (LC348492 Japan 2014)	Porcine RVH KLM-22 (OR589276 Russia 2022)	0.137849	0.0154443
Porcine RVH NGS-14 (LC348498 Japan 2014)	Porcine RVH KLM-22 (OR589276 Russia 2022)	0.138162	0.0150291
Porcine RVH NGS-17 (LC416256 Japan 2013)	Porcine RVH KLM-22 (OR589276 Russia 2022)	0.139031	0.0159679
Porcine RVH NGS-18 (LC416265 Japan 2013)	Porcine RVH KLM-22 (OR589276 Russia 2022)	0.139338	0.0158522
Porcine RVH NGS-12 (LC348497 Japan 2013)	Porcine RVH KLM-22 (OR589276 Russia 2022)	0.139968	0.015078
Porcine RVH VNM/14176 (KX362555 Vietnam 2012)	Porcine RVH KLM-22 (OR589276 Russia 2022)	0.14296	0.0164641
Porcine RVH NGS-3 (LC348491 Japan 2014)	Porcine RVH KLM-22 (OR589276 Russia 2022)	0.144787	0.0164592
Porcine rotavirus SKA-1 (AB576633 Japan 1999)	Porcine RVH KLM-22 (OR589276 Russia 2022)	0.145448	0.015084
Porcine RVH NGS-8 (LC348495 Japan 2015)	Porcine RVH KLM-22 (OR589276 Russia 2022)	0.14686	0.0160565
Porcine RVH NGS-6 (LC348493 Japan 2014)	Porcine RVH KLM-22 (OR589276 Russia 2022)	0.146958	0.0162713
Porcine RVH MRC-DPRU1575 (KT962034 South Africa 2007)	Porcine RVH KLM-22 (OR589276 Russia 2022)	0.147488	0.0168019
Porcine RVH SP-VC36 (MT644956 Spain 2017)	Porcine RVH KLM-22 (OR589276 Russia 2022)	0.148472	0.0167158
Porcine RVH VNM/14254 (KX362565 Vietnam 2012)	Porcine RVH KLM-22 (OR589276 Russia 2022)	0.148472	0.0162188
Porcine RVH NGS-7 (LC348494 Japan 2014)	Porcine RVH KLM-22 (OR589276 Russia 2022)	0.148472	0.0164803
Porcine RVH NGS-10 (LC348496 Japan 2015)	Porcine RVH KLM-22 (OR589276 Russia 2022)	0.150534	0.0165247
Porcine RVH VNM/12089 (KX362520 Vietnam 2012)	Porcine RVH KLM-22 (OR589276 Russia 2022)	0.151856	0.0152532
Porcine RVH VNM/14250 (KX362544 Vietnam 2012)	Porcine RVH KLM-22 (OR589276 Russia 2022)	0.153731	0.0161159

## Sheet: NSP3
Species 1	Species 2	Dist	Std. Err
Porcine RVH SP-VC36 (MT644960.1 Spain 2017)	Porcine RVH SP-VC29 (MT644959.1 Spain 2017)	0.164117	0.0245777
Porcine RVH SP-VC36 (MT644960.1 Spain 2017)	Porcine RVH SP-VC19 (MT644958.1 Spain 2017)	0.178033	0.0260373
Porcine RVH SP-VC29 (MT644959.1 Spain 2017)	Porcine RVH SP-VC19 (MT644958.1 Spain 2017)	0.0881273	0.0164166
Porcine RVH SP-VC36 (MT644960.1 Spain 2017)	Porcine RVH SP-VC18 (MT644957.1 Spain 2017)	0.184195	0.0260888
Porcine RVH SP-VC29 (MT644959.1 Spain 2017)	Porcine RVH SP-VC18 (MT644957.1 Spain 2017)	0.0926279	0.0162724
Porcine RVH SP-VC19 (MT644958.1 Spain 2017)	Porcine RVH SP-VC18 (MT644957.1 Spain 2017)	0.0455947	0.00988501
Porcine RVH SP-VC36 (MT644960.1 Spain 2017)	Porcine RVH OK.5.68 (MH230122.1 USA 2008)	0.14603	0.0219539
Porcine RVH SP-VC29 (MT644959.1 Spain 2017)	Porcine RVH OK.5.68 (MH230122.1 USA 2008)	0.124834	0.0198323
Porcine RVH SP-VC19 (MT644958.1 Spain 2017)	Porcine RVH OK.5.68 (MH230122.1 USA 2008)	0.14436	0.0228368
Porcine RVH SP-VC18 (MT644957.1 Spain 2017)	Porcine RVH OK.5.68 (MH230122.1 USA 2008)	0.143181	0.0227552
Porcine RVH SP-VC36 (MT644960.1 Spain 2017)	Porcine RVH MN.9.65 (KU254582.2 USA 2008)	0.134914	0.0204484
Porcine RVH SP-VC29 (MT644959.1 Spain 2017)	Porcine RVH MN.9.65 (KU254582.2 USA 2008)	0.117461	0.0193074
Porcine RVH SP-VC19 (MT644958.1 Spain 2017)	Porcine RVH MN.9.65 (KU254582.2 USA 2008)	0.11165	0.0188064
Porcine RVH SP-VC18 (MT644957.1 Spain 2017)	Porcine RVH MN.9.65 (KU254582.2 USA 2008)	0.136432	0.0210201
Porcine RVH OK.5.68 (MH230122.1 USA 2008)	Porcine RVH MN.9.65 (KU254582.2 USA 2008)	0.110384	0.0181883
Porcine RVH SP-VC36 (MT644960.1 Spain 2017)	Porcine RVH VNM/14254 (KX362566.1 Vietnam 2012)	0.166618	0.0248417
Porcine RVH SP-VC29 (MT644959.1 Spain 2017)	Porcine RVH VNM/14254 (KX362566.1 Vietnam 2012)	0.178687	0.0270121
Porcine RVH SP-VC19 (MT644958.1 Spain 2017)	Porcine RVH VNM/14254 (KX362566.1 Vietnam 2012)	0.181757	0.0268077
Porcine RVH SP-VC18 (MT644957.1 Spain 2017)	Porcine RVH VNM/14254 (KX362566.1 Vietnam 2012)	0.173146	0.0245413
Porcine RVH OK.5.68 (MH230122.1 USA 2008)	Porcine RVH VNM/14254 (KX362566.1 Vietnam 2012)	0.190027	0.0274281
Porcine RVH MN.9.65 (KU254582.2 USA 2008)	Porcine RVH VNM/14254 (KX362566.1 Vietnam 2012)	0.151789	0.0224772
Porcine RVH SP-VC36 (MT644960.1 Spain 2017)	Porcine RVH VNM/14250 (KX362545.1 Vietnam 2012)	0.164712	0.0245867
Porcine RVH SP-VC29 (MT644959.1 Spain 2017)	Porcine RVH VNM/14250 (KX362545.1 Vietnam 2012)	0.187962	0.0279934
Porcine RVH SP-VC19 (MT644958.1 Spain 2017)	Porcine RVH VNM/14250 (KX362545.1 Vietnam 2012)	0.176198	0.0255866
Porcine RVH SP-VC18 (MT644957.1 Spain 2017)	Porcine RVH VNM/14250 (KX362545.1 Vietnam 2012)	0.167957	0.0241573
Porcine RVH OK.5.68 (MH230122.1 USA 2008)	Porcine RVH VNM/14250 (KX362545.1 Vietnam 2012)	0.172611	0.0252969
Porcine RVH MN.9.65 (KU254582.2 USA 2008)	Porcine RVH VNM/14250 (KX362545.1 Vietnam 2012)	0.154697	0.0227124
Porcine RVH VNM/14254 (KX362566.1 Vietnam 2012)	Porcine RVH VNM/14250 (KX362545.1 Vietnam 2012)	0.0432647	0.00999763
Porcine RVH SP-VC36 (MT644960.1 Spain 2017)	Porcine RVH VNM/12087 (KX362534.1 Vietnam 2012)	0.173983	0.0245382
Porcine RVH SP-VC29 (MT644959.1 Spain 2017)	Porcine RVH VNM/12087 (KX362534.1 Vietnam 2012)	0.201812	0.0298992
Porcine RVH SP-VC19 (MT644958.1 Spain 2017)	Porcine RVH VNM/12087 (KX362534.1 Vietnam 2012)	0.189333	0.0279037
Porcine RVH SP-VC18 (MT644957.1 Spain 2017)	Porcine RVH VNM/12087 (KX362534.1 Vietnam 2012)	0.187962	0.0262808
Porcine RVH OK.5.68 (MH230122.1 USA 2008)	Porcine RVH VNM/12087 (KX362534.1 Vietnam 2012)	0.197959	0.0279201
Porcine RVH MN.9.65 (KU254582.2 USA 2008)	Porcine RVH VNM/12087 (KX362534.1 Vietnam 2012)	0.173287	0.0253096
Porcine RVH VNM/14254 (KX362566.1 Vietnam 2012)	Porcine RVH VNM/12087 (KX362534.1 Vietnam 2012)	0.0315315	0.00842152
Porcine RVH VNM/14250 (KX362545.1 Vietnam 2012)	Porcine RVH VNM/12087 (KX362534.1 Vietnam 2012)	0.0432647	0.0102494
Porcine RVH SP-VC36 (MT644960.1 Spain 2017)	Porcine RVH VNM/12089 (KX362521.1 Vietnam 2012)	0.16236	0.0239855
Porcine RVH SP-VC29 (MT644959.1 Spain 2017)	Porcine RVH VNM/12089 (KX362521.1 Vietnam 2012)	0.164712	0.0248699
Porcine RVH SP-VC19 (MT644958.1 Spain 2017)	Porcine RVH VNM/12089 (KX362521.1 Vietnam 2012)	0.174984	0.0257038
Porcine RVH SP-VC18 (MT644957.1 Spain 2017)	Porcine RVH VNM/12089 (KX362521.1 Vietnam 2012)	0.17986	0.0253943
Porcine RVH OK.5.68 (MH230122.1 USA 2008)	Porcine RVH VNM/12089 (KX362521.1 Vietnam 2012)	0.181516	0.0260935
Porcine RVH MN.9.65 (KU254582.2 USA 2008)	Porcine RVH VNM/12089 (KX362521.1 Vietnam 2012)	0.165327	0.0243272
Porcine RVH VNM/14254 (KX362566.1 Vietnam 2012)	Porcine RVH VNM/12089 (KX362521.1 Vietnam 2012)	0.0362112	0.00923562
Porcine RVH VNM/14250 (KX362545.1 Vietnam 2012)	Porcine RVH VNM/12089 (KX362521.1 Vietnam 2012)	0.0431231	0.00994977
Porcine RVH VNM/12087 (KX362534.1 Vietnam 2012)	Porcine RVH VNM/12089 (KX362521.1 Vietnam 2012)	0.0362112	0.0091201
Porcine RVH SP-VC36 (MT644960.1 Spain 2017)	Porcine RVH NGS-18 (LC416266.1 Japan 2013)	0.168948	0.0258533
Porcine RVH SP-VC29 (MT644959.1 Spain 2017)	Porcine RVH NGS-18 (LC416266.1 Japan 2013)	0.153581	0.0230547
Porcine RVH SP-VC19 (MT644958.1 Spain 2017)	Porcine RVH NGS-18 (LC416266.1 Japan 2013)	0.18613	0.0279229
Porcine RVH SP-VC18 (MT644957.1 Spain 2017)	Porcine RVH NGS-18 (LC416266.1 Japan 2013)	0.177011	0.0259441
Porcine RVH OK.5.68 (MH230122.1 USA 2008)	Porcine RVH NGS-18 (LC416266.1 Japan 2013)	0.113038	0.0192144
Porcine RVH MN.9.65 (KU254582.2 USA 2008)	Porcine RVH NGS-18 (LC416266.1 Japan 2013)	0.156958	0.0231463
Porcine RVH VNM/14254 (KX362566.1 Vietnam 2012)	Porcine RVH NGS-18 (LC416266.1 Japan 2013)	0.187679	0.0272016
Porcine RVH VNM/14250 (KX362545.1 Vietnam 2012)	Porcine RVH NGS-18 (LC416266.1 Japan 2013)	0.171956	0.0257972
Porcine RVH VNM/12087 (KX362534.1 Vietnam 2012)	Porcine RVH NGS-18 (LC416266.1 Japan 2013)	0.195474	0.027603
Porcine RVH VNM/12089 (KX362521.1 Vietnam 2012)	Porcine RVH NGS-18 (LC416266.1 Japan 2013)	0.179363	0.0262346
Porcine RVH SP-VC36 (MT644960.1 Spain 2017)	Porcine RVH NGS-17 (LC416257.1 Japan 2013)	0.172611	0.0263806
Porcine RVH SP-VC29 (MT644959.1 Spain 2017)	Porcine RVH NGS-17 (LC416257.1 Japan 2013)	0.157124	0.0233881
Porcine RVH SP-VC19 (MT644958.1 Spain 2017)	Porcine RVH NGS-17 (LC416257.1 Japan 2013)	0.190027	0.0285765
Porcine RVH SP-VC18 (MT644957.1 Spain 2017)	Porcine RVH NGS-17 (LC416257.1 Japan 2013)	0.180777	0.0265595
Porcine RVH OK.5.68 (MH230122.1 USA 2008)	Porcine RVH NGS-17 (LC416257.1 Japan 2013)	0.116206	0.019478
Porcine RVH MN.9.65 (KU254582.2 USA 2008)	Porcine RVH NGS-17 (LC416257.1 Japan 2013)	0.1606	0.023354
Porcine RVH VNM/14254 (KX362566.1 Vietnam 2012)	Porcine RVH NGS-17 (LC416257.1 Japan 2013)	0.191554	0.0279498
Porcine RVH VNM/14250 (KX362545.1 Vietnam 2012)	Porcine RVH NGS-17 (LC416257.1 Japan 2013)	0.175638	0.0262244
Porcine RVH VNM/12087 (KX362534.1 Vietnam 2012)	Porcine RVH NGS-17 (LC416257.1 Japan 2013)	0.207511	0.0294201
Porcine RVH VNM/12089 (KX362521.1 Vietnam 2012)	Porcine RVH NGS-17 (LC416257.1 Japan 2013)	0.183129	0.027102
Porcine RVH NGS-18 (LC416266.1 Japan 2013)	Porcine RVH NGS-17 (LC416257.1 Japan 2013)	0.00643777	0.0035715
Porcine RVH SP-VC36 (MT644960.1 Spain 2017)	Porcine RVH NGS-9 (LC416246.1 Japan 2015)	0.180777	0.0271215
Porcine RVH SP-VC29 (MT644959.1 Spain 2017)	Porcine RVH NGS-9 (LC416246.1 Japan 2015)	0.143761	0.0227518
Porcine RVH SP-VC19 (MT644958.1 Spain 2017)	Porcine RVH NGS-9 (LC416246.1 Japan 2015)	0.190853	0.0284715
Porcine RVH SP-VC18 (MT644957.1 Spain 2017)	Porcine RVH NGS-9 (LC416246.1 Japan 2015)	0.157124	0.0241118
Porcine RVH OK.5.68 (MH230122.1 USA 2008)	Porcine RVH NGS-9 (LC416246.1 Japan 2015)	0.119938	0.0198988
Porcine RVH MN.9.65 (KU254582.2 USA 2008)	Porcine RVH NGS-9 (LC416246.1 Japan 2015)	0.152662	0.0231098
Porcine RVH VNM/14254 (KX362566.1 Vietnam 2012)	Porcine RVH NGS-9 (LC416246.1 Japan 2015)	0.180777	0.0258221
Porcine RVH VNM/14250 (KX362545.1 Vietnam 2012)	Porcine RVH NGS-9 (LC416246.1 Japan 2015)	0.167699	0.0241242
Porcine RVH VNM/12087 (KX362534.1 Vietnam 2012)	Porcine RVH NGS-9 (LC416246.1 Japan 2015)	0.204304	0.0284714
Porcine RVH VNM/12089 (KX362521.1 Vietnam 2012)	Porcine RVH NGS-9 (LC416246.1 Japan 2015)	0.187679	0.0268844
Porcine RVH NGS-18 (LC416266.1 Japan 2013)	Porcine RVH NGS-9 (LC416246.1 Japan 2015)	0.0718936	0.0140135
Porcine RVH NGS-17 (LC416257.1 Japan 2013)	Porcine RVH NGS-9 (LC416246.1 Japan 2015)	0.0691661	0.0135484
Porcine RVH SP-VC36 (MT644960.1 Spain 2017)	Porcine RVH NGS-14 (LC348506.1 Japan 2014)	0.151789	0.0235797
Porcine RVH SP-VC29 (MT644959.1 Spain 2017)	Porcine RVH NGS-14 (LC348506.1 Japan 2014)	0.143761	0.0224974
Porcine RVH SP-VC19 (MT644958.1 Spain 2017)	Porcine RVH NGS-14 (LC348506.1 Japan 2014)	0.173188	0.0267944
Porcine RVH SP-VC18 (MT644957.1 Spain 2017)	Porcine RVH NGS-14 (LC348506.1 Japan 2014)	0.171693	0.0257308
Porcine RVH OK.5.68 (MH230122.1 USA 2008)	Porcine RVH NGS-14 (LC348506.1 Japan 2014)	0.123189	0.0195972
Porcine RVH MN.9.65 (KU254582.2 USA 2008)	Porcine RVH NGS-14 (LC348506.1 Japan 2014)	0.09	0.0165959
Porcine RVH VNM/14254 (KX362566.1 Vietnam 2012)	Porcine RVH NGS-14 (LC348506.1 Japan 2014)	0.177011	0.0268852
Porcine RVH VNM/14250 (KX362545.1 Vietnam 2012)	Porcine RVH NGS-14 (LC348506.1 Japan 2014)	0.165327	0.0257131
Porcine RVH VNM/12087 (KX362534.1 Vietnam 2012)	Porcine RVH NGS-14 (LC348506.1 Japan 2014)	0.200269	0.0299929
Porcine RVH VNM/12089 (KX362521.1 Vietnam 2012)	Porcine RVH NGS-14 (LC348506.1 Japan 2014)	0.183847	0.0279113
Porcine RVH NGS-18 (LC416266.1 Japan 2013)	Porcine RVH NGS-14 (LC348506.1 Japan 2014)	0.156958	0.0245881
Porcine RVH NGS-17 (LC416257.1 Japan 2013)	Porcine RVH NGS-14 (LC348506.1 Japan 2014)	0.1606	0.0246896
Porcine RVH NGS-9 (LC416246.1 Japan 2015)	Porcine RVH NGS-14 (LC348506.1 Japan 2014)	0.145615	0.0222413
Porcine RVH SP-VC36 (MT644960.1 Spain 2017)	Porcine RVH NGS-12 (LC348505.1 Japan 2013)	0.148341	0.0230273
Porcine RVH SP-VC29 (MT644959.1 Spain 2017)	Porcine RVH NGS-12 (LC348505.1 Japan 2013)	0.147208	0.022977
Porcine RVH SP-VC19 (MT644958.1 Spain 2017)	Porcine RVH NGS-12 (LC348505.1 Japan 2013)	0.176976	0.0274684
Porcine RVH SP-VC18 (MT644957.1 Spain 2017)	Porcine RVH NGS-12 (LC348505.1 Japan 2013)	0.175439	0.0263619
Porcine RVH OK.5.68 (MH230122.1 USA 2008)	Porcine RVH NGS-12 (LC348505.1 Japan 2013)	0.126475	0.0200345
Porcine RVH MN.9.65 (KU254582.2 USA 2008)	Porcine RVH NGS-12 (LC348505.1 Japan 2013)	0.0929648	0.0169853
Porcine RVH VNM/14254 (KX362566.1 Vietnam 2012)	Porcine RVH NGS-12 (LC348505.1 Japan 2013)	0.180777	0.0274583
Porcine RVH VNM/14250 (KX362545.1 Vietnam 2012)	Porcine RVH NGS-12 (LC348505.1 Japan 2013)	0.168948	0.0262177
Porcine RVH VNM/12087 (KX362534.1 Vietnam 2012)	Porcine RVH NGS-12 (LC348505.1 Japan 2013)	0.204304	0.0305362
Porcine RVH VNM/12089 (KX362521.1 Vietnam 2012)	Porcine RVH NGS-12 (LC348505.1 Japan 2013)	0.187679	0.0284443
Porcine RVH NGS-18 (LC416266.1 Japan 2013)	Porcine RVH NGS-12 (LC348505.1 Japan 2013)	0.1606	0.0249652
Porcine RVH NGS-17 (LC416257.1 Japan 2013)	Porcine RVH NGS-12 (LC348505.1 Japan 2013)	0.164283	0.0250705
Porcine RVH NGS-9 (LC416246.1 Japan 2015)	Porcine RVH NGS-12 (LC348505.1 Japan 2013)	0.149119	0.0225568
Porcine RVH NGS-14 (LC348506.1 Japan 2014)	Porcine RVH NGS-12 (LC348505.1 Japan 2013)	0.00212766	0.0020175
Porcine RVH SP-VC36 (MT644960.1 Spain 2017)	Porcine RVH NGS-10 (LC348504.1 Japan 2015)	0.173287	0.0264196
Porcine RVH SP-VC29 (MT644959.1 Spain 2017)	Porcine RVH NGS-10 (LC348504.1 Japan 2015)	0.127064	0.0201596
Porcine RVH SP-VC19 (MT644958.1 Spain 2017)	Porcine RVH NGS-10 (LC348504.1 Japan 2015)	0.160706	0.0250209
Porcine RVH SP-VC18 (MT644957.1 Spain 2017)	Porcine RVH NGS-10 (LC348504.1 Japan 2015)	0.145471	0.0223593
Porcine RVH OK.5.68 (MH230122.1 USA 2008)	Porcine RVH NGS-10 (LC348504.1 Japan 2015)	0.113536	0.0200055
Porcine RVH MN.9.65 (KU254582.2 USA 2008)	Porcine RVH NGS-10 (LC348504.1 Japan 2015)	0.142148	0.0213235
Porcine RVH VNM/14254 (KX362566.1 Vietnam 2012)	Porcine RVH NGS-10 (LC348504.1 Japan 2015)	0.177011	0.0255403
Porcine RVH VNM/14250 (KX362545.1 Vietnam 2012)	Porcine RVH NGS-10 (LC348504.1 Japan 2015)	0.171321	0.0243864
Porcine RVH VNM/12087 (KX362534.1 Vietnam 2012)	Porcine RVH NGS-10 (LC348504.1 Japan 2015)	0.19628	0.027801
Porcine RVH VNM/12089 (KX362521.1 Vietnam 2012)	Porcine RVH NGS-10 (LC348504.1 Japan 2015)	0.168948	0.0250584
Porcine RVH NGS-18 (LC416266.1 Japan 2013)	Porcine RVH NGS-10 (LC348504.1 Japan 2015)	0.0664647	0.0131048
Porcine RVH NGS-17 (LC416257.1 Japan 2013)	Porcine RVH NGS-10 (LC348504.1 Japan 2015)	0.063789	0.0127225
Porcine RVH NGS-9 (LC416246.1 Japan 2015)	Porcine RVH NGS-10 (LC348504.1 Japan 2015)	0.0749523	0.0145479
Porcine RVH NGS-14 (LC348506.1 Japan 2014)	Porcine RVH NGS-10 (LC348504.1 Japan 2015)	0.149119	0.0236262
Porcine RVH NGS-12 (LC348505.1 Japan 2013)	Porcine RVH NGS-10 (LC348504.1 Japan 2015)	0.152662	0.0241248
Porcine RVH SP-VC36 (MT644960.1 Spain 2017)	Porcine RVH NGS-8 (LC348503.1 Japan 2015)	0.173287	0.0264196
Porcine RVH SP-VC29 (MT644959.1 Spain 2017)	Porcine RVH NGS-8 (LC348503.1 Japan 2015)	0.127064	0.0201596
Porcine RVH SP-VC19 (MT644958.1 Spain 2017)	Porcine RVH NGS-8 (LC348503.1 Japan 2015)	0.160706	0.0250209
Porcine RVH SP-VC18 (MT644957.1 Spain 2017)	Porcine RVH NGS-8 (LC348503.1 Japan 2015)	0.145471	0.0223593
Porcine RVH OK.5.68 (MH230122.1 USA 2008)	Porcine RVH NGS-8 (LC348503.1 Japan 2015)	0.113536	0.0200055
Porcine RVH MN.9.65 (KU254582.2 USA 2008)	Porcine RVH NGS-8 (LC348503.1 Japan 2015)	0.142148	0.0213235
Porcine RVH VNM/14254 (KX362566.1 Vietnam 2012)	Porcine RVH NGS-8 (LC348503.1 Japan 2015)	0.177011	0.0255403
Porcine RVH VNM/14250 (KX362545.1 Vietnam 2012)	Porcine RVH NGS-8 (LC348503.1 Japan 2015)	0.171321	0.0243864
Porcine RVH VNM/12087 (KX362534.1 Vietnam 2012)	Porcine RVH NGS-8 (LC348503.1 Japan 2015)	0.19628	0.027801
Porcine RVH VNM/12089 (KX362521.1 Vietnam 2012)	Porcine RVH NGS-8 (LC348503.1 Japan 2015)	0.168948	0.0250584
Porcine RVH NGS-18 (LC416266.1 Japan 2013)	Porcine RVH NGS-8 (LC348503.1 Japan 2015)	0.0664647	0.0131048
Porcine RVH NGS-17 (LC416257.1 Japan 2013)	Porcine RVH NGS-8 (LC348503.1 Japan 2015)	0.063789	0.0127225
Porcine RVH NGS-9 (LC416246.1 Japan 2015)	Porcine RVH NGS-8 (LC348503.1 Japan 2015)	0.0749523	0.0145479
Porcine RVH NGS-14 (LC348506.1 Japan 2014)	Porcine RVH NGS-8 (LC348503.1 Japan 2015)	0.149119	0.0236262
Porcine RVH NGS-12 (LC348505.1 Japan 2013)	Porcine RVH NGS-8 (LC348503.1 Japan 2015)	0.152662	0.0241248
Porcine RVH NGS-10 (LC348504.1 Japan 2015)	Porcine RVH NGS-8 (LC348503.1 Japan 2015)	0	0
Porcine RVH SP-VC36 (MT644960.1 Spain 2017)	Porcine RVH NGS-7 (LC348502.1 Japan 2014)	0.180777	0.0259302
Porcine RVH SP-VC29 (MT644959.1 Spain 2017)	Porcine RVH NGS-7 (LC348502.1 Japan 2014)	0.20905	0.0297736
Porcine RVH SP-VC19 (MT644958.1 Spain 2017)	Porcine RVH NGS-7 (LC348502.1 Japan 2014)	0.220563	0.0310204
Porcine RVH SP-VC18 (MT644957.1 Spain 2017)	Porcine RVH NGS-7 (LC348502.1 Japan 2014)	0.210701	0.0285801
Porcine RVH OK.5.68 (MH230122.1 USA 2008)	Porcine RVH NGS-7 (LC348502.1 Japan 2014)	0.193143	0.0283103
Porcine RVH MN.9.65 (KU254582.2 USA 2008)	Porcine RVH NGS-7 (LC348502.1 Japan 2014)	0.187679	0.0264459
Porcine RVH VNM/14254 (KX362566.1 Vietnam 2012)	Porcine RVH NGS-7 (LC348502.1 Japan 2014)	0.134745	0.0220365
Porcine RVH VNM/14250 (KX362545.1 Vietnam 2012)	Porcine RVH NGS-7 (LC348502.1 Japan 2014)	0.123355	0.0208162
Porcine RVH VNM/12087 (KX362534.1 Vietnam 2012)	Porcine RVH NGS-7 (LC348502.1 Japan 2014)	0.128103	0.0209583
Porcine RVH VNM/12089 (KX362521.1 Vietnam 2012)	Porcine RVH NGS-7 (LC348502.1 Japan 2014)	0.127574	0.0206742
Porcine RVH NGS-18 (LC416266.1 Japan 2013)	Porcine RVH NGS-7 (LC348502.1 Japan 2014)	0.198632	0.0289069
Porcine RVH NGS-17 (LC416257.1 Japan 2013)	Porcine RVH NGS-7 (LC348502.1 Japan 2014)	0.210739	0.0306575
Porcine RVH NGS-9 (LC416246.1 Japan 2015)	Porcine RVH NGS-7 (LC348502.1 Japan 2014)	0.203451	0.0286147
Porcine RVH NGS-14 (LC348506.1 Japan 2014)	Porcine RVH NGS-7 (LC348502.1 Japan 2014)	0.203451	0.030492
Porcine RVH NGS-12 (LC348505.1 Japan 2013)	Porcine RVH NGS-7 (LC348502.1 Japan 2014)	0.207511	0.0309264
Porcine RVH NGS-10 (LC348504.1 Japan 2015)	Porcine RVH NGS-7 (LC348502.1 Japan 2014)	0.207511	0.0299215
Porcine RVH NGS-8 (LC348503.1 Japan 2015)	Porcine RVH NGS-7 (LC348502.1 Japan 2014)	0.207511	0.0299215
Porcine RVH SP-VC36 (MT644960.1 Spain 2017)	Porcine RVH NGS-5 (LC348501.1 Japan 2014)	0.155871	0.0236312
Porcine RVH SP-VC29 (MT644959.1 Spain 2017)	Porcine RVH NGS-5 (LC348501.1 Japan 2014)	0.18622	0.0273789
Porcine RVH SP-VC19 (MT644958.1 Spain 2017)	Porcine RVH NGS-5 (LC348501.1 Japan 2014)	0.189333	0.0273009
Porcine RVH SP-VC18 (MT644957.1 Spain 2017)	Porcine RVH NGS-5 (LC348501.1 Japan 2014)	0.180471	0.0251116
Porcine RVH OK.5.68 (MH230122.1 USA 2008)	Porcine RVH NGS-5 (LC348501.1 Japan 2014)	0.19397	0.0282502
Porcine RVH MN.9.65 (KU254582.2 USA 2008)	Porcine RVH NGS-5 (LC348501.1 Japan 2014)	0.173287	0.0249161
Porcine RVH VNM/14254 (KX362566.1 Vietnam 2012)	Porcine RVH NGS-5 (LC348501.1 Japan 2014)	0.125363	0.0211327
Porcine RVH VNM/14250 (KX362545.1 Vietnam 2012)	Porcine RVH NGS-5 (LC348501.1 Japan 2014)	0.112095	0.019402
Porcine RVH VNM/12087 (KX362534.1 Vietnam 2012)	Porcine RVH NGS-5 (LC348501.1 Japan 2014)	0.125363	0.0205591
Porcine RVH VNM/12089 (KX362521.1 Vietnam 2012)	Porcine RVH NGS-5 (LC348501.1 Japan 2014)	0.112095	0.0190624
Porcine RVH NGS-18 (LC416266.1 Japan 2013)	Porcine RVH NGS-5 (LC348501.1 Japan 2014)	0.187679	0.0271073
Porcine RVH NGS-17 (LC416257.1 Japan 2013)	Porcine RVH NGS-5 (LC348501.1 Japan 2014)	0.191554	0.0277693
Porcine RVH NGS-9 (LC416246.1 Japan 2015)	Porcine RVH NGS-5 (LC348501.1 Japan 2014)	0.19628	0.0275635
Porcine RVH NGS-14 (LC348506.1 Japan 2014)	Porcine RVH NGS-5 (LC348501.1 Japan 2014)	0.184587	0.0276641
Porcine RVH NGS-12 (LC348505.1 Japan 2013)	Porcine RVH NGS-5 (LC348501.1 Japan 2014)	0.18844	0.0280803
Porcine RVH NGS-10 (LC348504.1 Japan 2015)	Porcine RVH NGS-5 (LC348501.1 Japan 2014)	0.192337	0.0280664
Porcine RVH NGS-8 (LC348503.1 Japan 2015)	Porcine RVH NGS-5 (LC348501.1 Japan 2014)	0.192337	0.0280664
Porcine RVH NGS-7 (LC348502.1 Japan 2014)	Porcine RVH NGS-5 (LC348501.1 Japan 2014)	0.0311831	0.00833126
Porcine RVH SP-VC36 (MT644960.1 Spain 2017)	Porcine RVH NGS-3 (LC348500.1 Japan 2014)	0.174701	0.0262189
Porcine RVH SP-VC29 (MT644959.1 Spain 2017)	Porcine RVH NGS-3 (LC348500.1 Japan 2014)	0.190792	0.0273227
Porcine RVH SP-VC19 (MT644958.1 Spain 2017)	Porcine RVH NGS-3 (LC348500.1 Japan 2014)	0.190051	0.0277037
Porcine RVH SP-VC18 (MT644957.1 Spain 2017)	Porcine RVH NGS-3 (LC348500.1 Japan 2014)	0.181103	0.0257626
Porcine RVH OK.5.68 (MH230122.1 USA 2008)	Porcine RVH NGS-3 (LC348500.1 Japan 2014)	0.206997	0.0300339
Porcine RVH MN.9.65 (KU254582.2 USA 2008)	Porcine RVH NGS-3 (LC348500.1 Japan 2014)	0.177729	0.0251351
Porcine RVH VNM/14254 (KX362566.1 Vietnam 2012)	Porcine RVH NGS-3 (LC348500.1 Japan 2014)	0.122641	0.0210828
Porcine RVH VNM/14250 (KX362545.1 Vietnam 2012)	Porcine RVH NGS-3 (LC348500.1 Japan 2014)	0.127574	0.021245
Porcine RVH VNM/12087 (KX362534.1 Vietnam 2012)	Porcine RVH NGS-3 (LC348500.1 Japan 2014)	0.129214	0.0215671
Porcine RVH VNM/12089 (KX362521.1 Vietnam 2012)	Porcine RVH NGS-3 (LC348500.1 Japan 2014)	0.122111	0.020289
Porcine RVH NGS-18 (LC416266.1 Japan 2013)	Porcine RVH NGS-3 (LC348500.1 Japan 2014)	0.18844	0.0279518
Porcine RVH NGS-17 (LC416257.1 Japan 2013)	Porcine RVH NGS-3 (LC348500.1 Japan 2014)	0.192337	0.0285113
Porcine RVH NGS-9 (LC416246.1 Japan 2015)	Porcine RVH NGS-3 (LC348500.1 Japan 2014)	0.20518	0.0287305
Porcine RVH NGS-14 (LC348506.1 Japan 2014)	Porcine RVH NGS-3 (LC348500.1 Japan 2014)	0.189223	0.02761
Porcine RVH NGS-12 (LC348505.1 Japan 2013)	Porcine RVH NGS-3 (LC348500.1 Japan 2014)	0.193143	0.0281024
Porcine RVH NGS-10 (LC348504.1 Japan 2015)	Porcine RVH NGS-3 (LC348500.1 Japan 2014)	0.193143	0.0283999
Porcine RVH NGS-8 (LC348503.1 Japan 2015)	Porcine RVH NGS-3 (LC348500.1 Japan 2014)	0.193143	0.0283999
Porcine RVH NGS-7 (LC348502.1 Japan 2014)	Porcine RVH NGS-3 (LC348500.1 Japan 2014)	0.0385004	0.0092498
Porcine RVH NGS-5 (LC348501.1 Japan 2014)	Porcine RVH NGS-3 (LC348500.1 Japan 2014)	0.029028	0.00809707
Porcine RVH SP-VC36 (MT644960.1 Spain 2017)	Porcine RVH MRC-DPRU1575 (KT962035.1 South Africa 2007)	0.225213	0.0315273
Porcine RVH SP-VC29 (MT644959.1 Spain 2017)	Porcine RVH MRC-DPRU1575 (KT962035.1 South Africa 2007)	0.18386	0.0278515
Porcine RVH SP-VC19 (MT644958.1 Spain 2017)	Porcine RVH MRC-DPRU1575 (KT962035.1 South Africa 2007)	0.206997	0.0307915
Porcine RVH SP-VC18 (MT644957.1 Spain 2017)	Porcine RVH MRC-DPRU1575 (KT962035.1 South Africa 2007)	0.173983	0.0263177
Porcine RVH OK.5.68 (MH230122.1 USA 2008)	Porcine RVH MRC-DPRU1575 (KT962035.1 South Africa 2007)	0.133153	0.0238065
Porcine RVH MN.9.65 (KU254582.2 USA 2008)	Porcine RVH MRC-DPRU1575 (KT962035.1 South Africa 2007)	0.156244	0.0244941
Porcine RVH VNM/14254 (KX362566.1 Vietnam 2012)	Porcine RVH MRC-DPRU1575 (KT962035.1 South Africa 2007)	0.229547	0.0315145
Porcine RVH VNM/14250 (KX362545.1 Vietnam 2012)	Porcine RVH MRC-DPRU1575 (KT962035.1 South Africa 2007)	0.203451	0.0289925
Porcine RVH VNM/12087 (KX362534.1 Vietnam 2012)	Porcine RVH MRC-DPRU1575 (KT962035.1 South Africa 2007)	0.220931	0.0300494
Porcine RVH VNM/12089 (KX362521.1 Vietnam 2012)	Porcine RVH MRC-DPRU1575 (KT962035.1 South Africa 2007)	0.211618	0.0292264
Porcine RVH NGS-18 (LC416266.1 Japan 2013)	Porcine RVH MRC-DPRU1575 (KT962035.1 South Africa 2007)	0.14153	0.022453
Porcine RVH NGS-17 (LC416257.1 Japan 2013)	Porcine RVH MRC-DPRU1575 (KT962035.1 South Africa 2007)	0.151987	0.024175
Porcine RVH NGS-9 (LC416246.1 Japan 2015)	Porcine RVH MRC-DPRU1575 (KT962035.1 South Africa 2007)	0.149119	0.0239634
Porcine RVH NGS-14 (LC348506.1 Japan 2014)	Porcine RVH MRC-DPRU1575 (KT962035.1 South Africa 2007)	0.156244	0.0251448
Porcine RVH NGS-12 (LC348505.1 Japan 2013)	Porcine RVH MRC-DPRU1575 (KT962035.1 South Africa 2007)	0.159866	0.0255325
Porcine RVH NGS-10 (LC348504.1 Japan 2015)	Porcine RVH MRC-DPRU1575 (KT962035.1 South Africa 2007)	0.163528	0.0259226
Porcine RVH NGS-8 (LC348503.1 Japan 2015)	Porcine RVH MRC-DPRU1575 (KT962035.1 South Africa 2007)	0.163528	0.0259226
Porcine RVH NGS-7 (LC348502.1 Japan 2014)	Porcine RVH MRC-DPRU1575 (KT962035.1 South Africa 2007)	0.224236	0.0305171
Porcine RVH NGS-5 (LC348501.1 Japan 2014)	Porcine RVH MRC-DPRU1575 (KT962035.1 South Africa 2007)	0.2167	0.0296829
Porcine RVH NGS-3 (LC348500.1 Japan 2014)	Porcine RVH MRC-DPRU1575 (KT962035.1 South Africa 2007)	0.217649	0.0300602
Porcine RVH SP-VC36 (MT644960.1 Spain 2017)	Porcine rotavirus SKA-1 (AB576634.1 Japan 1999)	0.176314	0.0264354
Porcine RVH SP-VC29 (MT644959.1 Spain 2017)	Porcine rotavirus SKA-1 (AB576634.1 Japan 1999)	0.142078	0.0217363
Porcine RVH SP-VC19 (MT644958.1 Spain 2017)	Porcine rotavirus SKA-1 (AB576634.1 Japan 1999)	0.170976	0.0257814
Porcine RVH SP-VC18 (MT644957.1 Spain 2017)	Porcine rotavirus SKA-1 (AB576634.1 Japan 1999)	0.169604	0.025268
Porcine RVH OK.5.68 (MH230122.1 USA 2008)	Porcine rotavirus SKA-1 (AB576634.1 Japan 1999)	0.112095	0.0189932
Porcine RVH MN.9.65 (KU254582.2 USA 2008)	Porcine rotavirus SKA-1 (AB576634.1 Japan 1999)	0.134745	0.0208283
Porcine RVH VNM/14254 (KX362566.1 Vietnam 2012)	Porcine rotavirus SKA-1 (AB576634.1 Japan 1999)	0.203451	0.0282755
Porcine RVH VNM/14250 (KX362545.1 Vietnam 2012)	Porcine rotavirus SKA-1 (AB576634.1 Japan 1999)	0.197084	0.0275779
Porcine RVH VNM/12087 (KX362534.1 Vietnam 2012)	Porcine rotavirus SKA-1 (AB576634.1 Japan 1999)	0.211618	0.0296603
Porcine RVH VNM/12089 (KX362521.1 Vietnam 2012)	Porcine rotavirus SKA-1 (AB576634.1 Japan 1999)	0.202621	0.0281096
Porcine RVH NGS-18 (LC416266.1 Japan 2013)	Porcine rotavirus SKA-1 (AB576634.1 Japan 1999)	0.147826	0.0221999
Porcine RVH NGS-17 (LC416257.1 Japan 2013)	Porcine rotavirus SKA-1 (AB576634.1 Japan 1999)	0.158455	0.023753
Porcine RVH NGS-9 (LC416246.1 Japan 2015)	Porcine rotavirus SKA-1 (AB576634.1 Japan 1999)	0.144978	0.0224485
Porcine RVH NGS-14 (LC348506.1 Japan 2014)	Porcine rotavirus SKA-1 (AB576634.1 Japan 1999)	0.151987	0.0226801
Porcine RVH NGS-12 (LC348505.1 Japan 2013)	Porcine rotavirus SKA-1 (AB576634.1 Japan 1999)	0.155549	0.0232988
Porcine RVH NGS-10 (LC348504.1 Japan 2015)	Porcine rotavirus SKA-1 (AB576634.1 Japan 1999)	0.148463	0.0233636
Porcine RVH NGS-8 (LC348503.1 Japan 2015)	Porcine rotavirus SKA-1 (AB576634.1 Japan 1999)	0.148463	0.0233636
Porcine RVH NGS-7 (LC348502.1 Japan 2014)	Porcine rotavirus SKA-1 (AB576634.1 Japan 1999)	0.202621	0.0279409
Porcine RVH NGS-5 (LC348501.1 Japan 2014)	Porcine rotavirus SKA-1 (AB576634.1 Japan 1999)	0.199439	0.027396
Porcine RVH NGS-3 (LC348500.1 Japan 2014)	Porcine rotavirus SKA-1 (AB576634.1 Japan 1999)	0.19628	0.0274381
Porcine RVH MRC-DPRU1575 (KT962035.1 South Africa 2007)	Porcine rotavirus SKA-1 (AB576634.1 Japan 1999)	0.154217	0.023593
Porcine RVH VNM/14250 (KX362545 Vietnam 2012)	Porcine RVH KLM-22 (OR589275 Russia 2022)	0.172431	0.0255426
Porcine RVH VNM/12089 (KX362521 Vietnam 2012)	Porcine RVH KLM-22 (OR589275 Russia 2022)	0.187277	0.0281325
Porcine RVH VNM/14254 (KX362566 Vietnam 2012)	Porcine RVH KLM-22 (OR589275 Russia 2022)	0.194369	0.0289471
Porcine RVH VNM/12087 (KX362534 Vietnam 2012)	Porcine RVH KLM-22 (OR589275 Russia 2022)	0.194369	0.0281921
Porcine RVH OK.5.68 (MH230122 USA 2008)	Porcine RVH KLM-22 (OR589275 Russia 2022)	0.203807	0.0299605
Porcine RVH NGS-7 (LC348502 Japan 2014)	Porcine RVH KLM-22 (OR589275 Russia 2022)	0.209889	0.030359
Porcine RVH NGS-3 (LC348500 Japan 2014)	Porcine RVH KLM-22 (OR589275 Russia 2022)	0.211928	0.0311838
Porcine RVH MN.9.65 (KU254582 USA 2008)	Porcine RVH KLM-22 (OR589275 Russia 2022)	0.21439	0.0311575
Porcine RVH NGS-5 (LC348501 Japan 2014)	Porcine RVH KLM-22 (OR589275 Russia 2022)	0.215154	0.0316645
Porcine rotavirus SKA-1 (AB576634 Japan 1999)	Porcine RVH KLM-22 (OR589275 Russia 2022)	0.221905	0.0318002
Porcine RVH NGS-18 (LC416266 Japan 2013)	Porcine RVH KLM-22 (OR589275 Russia 2022)	0.226213	0.0326292
Porcine RVH MRC-DPRU1575 (KT962035 South Africa 2007)	Porcine RVH KLM-22 (OR589275 Russia 2022)	0.227237	0.0326466
Porcine RVH SP-VC36 (MT644960 Spain 2017)	Porcine RVH KLM-22 (OR589275 Russia 2022)	0.228284	0.0339409
Porcine RVH NGS-17 (LC416257 Japan 2013)	Porcine RVH KLM-22 (OR589275 Russia 2022)	0.230574	0.033488
Porcine RVH NGS-9 (LC416246 Japan 2015)	Porcine RVH KLM-22 (OR589275 Russia 2022)	0.231624	0.0352832
Porcine RVH SP-VC29 (MT644959 Spain 2017)	Porcine RVH KLM-22 (OR589275 Russia 2022)	0.234988	0.0326703
Porcine RVH NGS-10 (LC348504 Japan 2015)	Porcine RVH KLM-22 (OR589275 Russia 2022)	0.236066	0.0344307
Porcine RVH NGS-8 (LC348503 Japan 2015)	Porcine RVH KLM-22 (OR589275 Russia 2022)	0.236066	0.0344307
Porcine RVH NGS-14 (LC348506 Japan 2014)	Porcine RVH KLM-22 (OR589275 Russia 2022)	0.245114	0.0342041
Porcine RVH SP-VC18 (MT644957 Spain 2017)	Porcine RVH KLM-22 (OR589275 Russia 2022)	0.247618	0.0334675
Porcine RVH NGS-12 (LC348505 Japan 2013)	Porcine RVH KLM-22 (OR589275 Russia 2022)	0.249724	0.0348927
Porcine RVH SP-VC19 (MT644958 Spain 2017)	Porcine RVH KLM-22 (OR589275 Russia 2022)	0.261429	0.0356288

## Sheet: NSP4
Species 1	Species 2	Dist	Std. Err
Porcine RVH SP-VC29 (MT644963.1 Spain 2017)	Porcine RVH SP-VC36 (MT644964.1 Spain 2017)	0.171181	0.0213334
Porcine RVH SP-VC29 (MT644963.1 Spain 2017)	Porcine RVH SP-VC19 (MT644962.1 Spain 2017)	0.208926	0.024901
Porcine RVH SP-VC36 (MT644964.1 Spain 2017)	Porcine RVH SP-VC19 (MT644962.1 Spain 2017)	0.181824	0.0208665
Porcine RVH SP-VC29 (MT644963.1 Spain 2017)	Porcine RVH SP-VC18 (MT644961.1 Spain 2017)	0.213673	0.0245031
Porcine RVH SP-VC36 (MT644964.1 Spain 2017)	Porcine RVH SP-VC18 (MT644961.1 Spain 2017)	0.187208	0.0208458
Porcine RVH SP-VC19 (MT644962.1 Spain 2017)	Porcine RVH SP-VC18 (MT644961.1 Spain 2017)	0.0374157	0.00751929
Porcine RVH SP-VC29 (MT644963.1 Spain 2017)	Porcine RVH VNM/14176 (KX362556.1 Vietnam 2012)	0.21722	0.0264754
Porcine RVH SP-VC36 (MT644964.1 Spain 2017)	Porcine RVH VNM/14176 (KX362556.1 Vietnam 2012)	0.226303	0.0262442
Porcine RVH SP-VC19 (MT644962.1 Spain 2017)	Porcine RVH VNM/14176 (KX362556.1 Vietnam 2012)	0.24306	0.0271489
Porcine RVH SP-VC18 (MT644961.1 Spain 2017)	Porcine RVH VNM/14176 (KX362556.1 Vietnam 2012)	0.246222	0.027148
Porcine RVH SP-VC29 (MT644963.1 Spain 2017)	Porcine RVH VNM/14254 (KX362567.1 Vietnam 2012)	0.208368	0.0258363
Porcine RVH SP-VC36 (MT644964.1 Spain 2017)	Porcine RVH VNM/14254 (KX362567.1 Vietnam 2012)	0.238788	0.0274101
Porcine RVH SP-VC19 (MT644962.1 Spain 2017)	Porcine RVH VNM/14254 (KX362567.1 Vietnam 2012)	0.249413	0.0282852
Porcine RVH SP-VC18 (MT644961.1 Spain 2017)	Porcine RVH VNM/14254 (KX362567.1 Vietnam 2012)	0.259158	0.0289193
Porcine RVH VNM/14176 (KX362556.1 Vietnam 2012)	Porcine RVH VNM/14254 (KX362567.1 Vietnam 2012)	0.0158983	0.00518402
Porcine RVH SP-VC29 (MT644963.1 Spain 2017)	Porcine RVH BR59 (KM359494.1 Brazil 2012)	0.210815	0.0272405
Porcine RVH SP-VC36 (MT644964.1 Spain 2017)	Porcine RVH BR59 (KM359494.1 Brazil 2012)	0.189039	0.0236847
Porcine RVH SP-VC19 (MT644962.1 Spain 2017)	Porcine RVH BR59 (KM359494.1 Brazil 2012)	0.210735	0.0260794
Porcine RVH SP-VC18 (MT644961.1 Spain 2017)	Porcine RVH BR59 (KM359494.1 Brazil 2012)	0.227513	0.0283579
Porcine RVH VNM/14176 (KX362556.1 Vietnam 2012)	Porcine RVH BR59 (KM359494.1 Brazil 2012)	0.212447	0.0247801
Porcine RVH VNM/14254 (KX362567.1 Vietnam 2012)	Porcine RVH BR59 (KM359494.1 Brazil 2012)	0.224506	0.0259349
Porcine RVH SP-VC29 (MT644963.1 Spain 2017)	Porcine RVH BR60 (KM359495.1 Brazil 2012)	0.207827	0.0270322
Porcine RVH SP-VC36 (MT644964.1 Spain 2017)	Porcine RVH BR60 (KM359495.1 Brazil 2012)	0.186291	0.0232907
Porcine RVH SP-VC19 (MT644962.1 Spain 2017)	Porcine RVH BR60 (KM359495.1 Brazil 2012)	0.207822	0.0256681
Porcine RVH SP-VC18 (MT644961.1 Spain 2017)	Porcine RVH BR60 (KM359495.1 Brazil 2012)	0.224473	0.0279184
Porcine RVH VNM/14176 (KX362556.1 Vietnam 2012)	Porcine RVH BR60 (KM359495.1 Brazil 2012)	0.209497	0.0244099
Porcine RVH VNM/14254 (KX362567.1 Vietnam 2012)	Porcine RVH BR60 (KM359495.1 Brazil 2012)	0.221452	0.0255663
Porcine RVH BR59 (KM359494.1 Brazil 2012)	Porcine RVH BR60 (KM359495.1 Brazil 2012)	0.0015456	0.00152062
Porcine RVH SP-VC29 (MT644963.1 Spain 2017)	Porcine RVH BR63 (KM359496.1 Brazil 2012)	0.207827	0.0270322
Porcine RVH SP-VC36 (MT644964.1 Spain 2017)	Porcine RVH BR63 (KM359496.1 Brazil 2012)	0.186291	0.0232907
Porcine RVH SP-VC19 (MT644962.1 Spain 2017)	Porcine RVH BR63 (KM359496.1 Brazil 2012)	0.207822	0.0256681
Porcine RVH SP-VC18 (MT644961.1 Spain 2017)	Porcine RVH BR63 (KM359496.1 Brazil 2012)	0.224473	0.0279184
Porcine RVH VNM/14176 (KX362556.1 Vietnam 2012)	Porcine RVH BR63 (KM359496.1 Brazil 2012)	0.209497	0.0244099
Porcine RVH VNM/14254 (KX362567.1 Vietnam 2012)	Porcine RVH BR63 (KM359496.1 Brazil 2012)	0.221452	0.0255663
Porcine RVH BR59 (KM359494.1 Brazil 2012)	Porcine RVH BR63 (KM359496.1 Brazil 2012)	0.0015456	0.00152062
Porcine RVH BR60 (KM359495.1 Brazil 2012)	Porcine RVH BR63 (KM359496.1 Brazil 2012)	0	0
Porcine RVH SP-VC29 (MT644963.1 Spain 2017)	Porcine RVH BR61 (KM359497.1 Brazil 2012)	0.210815	0.0272405
Porcine RVH SP-VC36 (MT644964.1 Spain 2017)	Porcine RVH BR61 (KM359497.1 Brazil 2012)	0.189039	0.0236847
Porcine RVH SP-VC19 (MT644962.1 Spain 2017)	Porcine RVH BR61 (KM359497.1 Brazil 2012)	0.210735	0.0260794
Porcine RVH SP-VC18 (MT644961.1 Spain 2017)	Porcine RVH BR61 (KM359497.1 Brazil 2012)	0.227513	0.0283579
Porcine RVH VNM/14176 (KX362556.1 Vietnam 2012)	Porcine RVH BR61 (KM359497.1 Brazil 2012)	0.212447	0.0247801
Porcine RVH VNM/14254 (KX362567.1 Vietnam 2012)	Porcine RVH BR61 (KM359497.1 Brazil 2012)	0.224506	0.0259349
Porcine RVH BR59 (KM359494.1 Brazil 2012)	Porcine RVH BR61 (KM359497.1 Brazil 2012)	0	0
Porcine RVH BR60 (KM359495.1 Brazil 2012)	Porcine RVH BR61 (KM359497.1 Brazil 2012)	0.0015456	0.00152062
Porcine RVH BR63 (KM359496.1 Brazil 2012)	Porcine RVH BR61 (KM359497.1 Brazil 2012)	0.0015456	0.00152062
Porcine RVH SP-VC29 (MT644963.1 Spain 2017)	Porcine RVH BR62 (KM359498.1 Brazil 2012)	0.207827	0.0270322
Porcine RVH SP-VC36 (MT644964.1 Spain 2017)	Porcine RVH BR62 (KM359498.1 Brazil 2012)	0.186291	0.0232907
Porcine RVH SP-VC19 (MT644962.1 Spain 2017)	Porcine RVH BR62 (KM359498.1 Brazil 2012)	0.207822	0.0256681
Porcine RVH SP-VC18 (MT644961.1 Spain 2017)	Porcine RVH BR62 (KM359498.1 Brazil 2012)	0.224473	0.0279184
Porcine RVH VNM/14176 (KX362556.1 Vietnam 2012)	Porcine RVH BR62 (KM359498.1 Brazil 2012)	0.209497	0.0244099
Porcine RVH VNM/14254 (KX362567.1 Vietnam 2012)	Porcine RVH BR62 (KM359498.1 Brazil 2012)	0.221452	0.0255663
Porcine RVH BR59 (KM359494.1 Brazil 2012)	Porcine RVH BR62 (KM359498.1 Brazil 2012)	0.0015456	0.00152062
Porcine RVH BR60 (KM359495.1 Brazil 2012)	Porcine RVH BR62 (KM359498.1 Brazil 2012)	0	0
Porcine RVH BR63 (KM359496.1 Brazil 2012)	Porcine RVH BR62 (KM359498.1 Brazil 2012)	0	0
Porcine RVH BR61 (KM359497.1 Brazil 2012)	Porcine RVH BR62 (KM359498.1 Brazil 2012)	0.0015456	0.00152062
Porcine RVH SP-VC29 (MT644963.1 Spain 2017)	Porcine RVH BR64 (KM359499.1 Brazil 2012)	0.210173	0.0272254
Porcine RVH SP-VC36 (MT644964.1 Spain 2017)	Porcine RVH BR64 (KM359499.1 Brazil 2012)	0.189526	0.0233978
Porcine RVH SP-VC19 (MT644962.1 Spain 2017)	Porcine RVH BR64 (KM359499.1 Brazil 2012)	0.211294	0.0262348
Porcine RVH SP-VC18 (MT644961.1 Spain 2017)	Porcine RVH BR64 (KM359499.1 Brazil 2012)	0.234312	0.028852
Porcine RVH VNM/14176 (KX362556.1 Vietnam 2012)	Porcine RVH BR64 (KM359499.1 Brazil 2012)	0.217816	0.0253864
Porcine RVH VNM/14254 (KX362567.1 Vietnam 2012)	Porcine RVH BR64 (KM359499.1 Brazil 2012)	0.223871	0.0260124
Porcine RVH BR59 (KM359494.1 Brazil 2012)	Porcine RVH BR64 (KM359499.1 Brazil 2012)	0.00780405	0.00335946
Porcine RVH BR60 (KM359495.1 Brazil 2012)	Porcine RVH BR64 (KM359499.1 Brazil 2012)	0.00622451	0.00298806
Porcine RVH BR63 (KM359496.1 Brazil 2012)	Porcine RVH BR64 (KM359499.1 Brazil 2012)	0.00622451	0.00298806
Porcine RVH BR61 (KM359497.1 Brazil 2012)	Porcine RVH BR64 (KM359499.1 Brazil 2012)	0.00780405	0.00335946
Porcine RVH BR62 (KM359498.1 Brazil 2012)	Porcine RVH BR64 (KM359499.1 Brazil 2012)	0.00622451	0.00298806
Porcine RVH SP-VC29 (MT644963.1 Spain 2017)	Porcine RVH MN.9.65 (KU254585.2 USA 2008)	0.20134	0.0247605
Porcine RVH SP-VC36 (MT644964.1 Spain 2017)	Porcine RVH MN.9.65 (KU254585.2 USA 2008)	0.178281	0.023158
Porcine RVH SP-VC19 (MT644962.1 Spain 2017)	Porcine RVH MN.9.65 (KU254585.2 USA 2008)	0.158995	0.0200007
Porcine RVH SP-VC18 (MT644961.1 Spain 2017)	Porcine RVH MN.9.65 (KU254585.2 USA 2008)	0.171099	0.0213737
Porcine RVH VNM/14176 (KX362556.1 Vietnam 2012)	Porcine RVH MN.9.65 (KU254585.2 USA 2008)	0.263905	0.0304621
Porcine RVH VNM/14254 (KX362567.1 Vietnam 2012)	Porcine RVH MN.9.65 (KU254585.2 USA 2008)	0.277563	0.0320289
Porcine RVH BR59 (KM359494.1 Brazil 2012)	Porcine RVH MN.9.65 (KU254585.2 USA 2008)	0.226938	0.0276108
Porcine RVH BR60 (KM359495.1 Brazil 2012)	Porcine RVH MN.9.65 (KU254585.2 USA 2008)	0.223871	0.0273076
Porcine RVH BR63 (KM359496.1 Brazil 2012)	Porcine RVH MN.9.65 (KU254585.2 USA 2008)	0.223871	0.0273076
Porcine RVH BR61 (KM359497.1 Brazil 2012)	Porcine RVH MN.9.65 (KU254585.2 USA 2008)	0.226938	0.0276108
Porcine RVH BR62 (KM359498.1 Brazil 2012)	Porcine RVH MN.9.65 (KU254585.2 USA 2008)	0.223871	0.0273076
Porcine RVH BR64 (KM359499.1 Brazil 2012)	Porcine RVH MN.9.65 (KU254585.2 USA 2008)	0.233829	0.0284349
Porcine RVH SP-VC29 (MT644963.1 Spain 2017)	Porcine RVH OK.5.68 (MH230125.1 USA 2008)	0.257603	0.0292756
Porcine RVH SP-VC36 (MT644964.1 Spain 2017)	Porcine RVH OK.5.68 (MH230125.1 USA 2008)	0.259436	0.030616
Porcine RVH SP-VC19 (MT644962.1 Spain 2017)	Porcine RVH OK.5.68 (MH230125.1 USA 2008)	0.257973	0.0292331
Porcine RVH SP-VC18 (MT644961.1 Spain 2017)	Porcine RVH OK.5.68 (MH230125.1 USA 2008)	0.255211	0.0286296
Porcine RVH VNM/14176 (KX362556.1 Vietnam 2012)	Porcine RVH OK.5.68 (MH230125.1 USA 2008)	0.282953	0.0321529
Porcine RVH VNM/14254 (KX362567.1 Vietnam 2012)	Porcine RVH OK.5.68 (MH230125.1 USA 2008)	0.297259	0.0334546
Porcine RVH BR59 (KM359494.1 Brazil 2012)	Porcine RVH OK.5.68 (MH230125.1 USA 2008)	0.259436	0.0324684
Porcine RVH BR60 (KM359495.1 Brazil 2012)	Porcine RVH OK.5.68 (MH230125.1 USA 2008)	0.256114	0.0319934
Porcine RVH BR63 (KM359496.1 Brazil 2012)	Porcine RVH OK.5.68 (MH230125.1 USA 2008)	0.256114	0.0319934
Porcine RVH BR61 (KM359497.1 Brazil 2012)	Porcine RVH OK.5.68 (MH230125.1 USA 2008)	0.259436	0.0324684
Porcine RVH BR62 (KM359498.1 Brazil 2012)	Porcine RVH OK.5.68 (MH230125.1 USA 2008)	0.256114	0.0319934
Porcine RVH BR64 (KM359499.1 Brazil 2012)	Porcine RVH OK.5.68 (MH230125.1 USA 2008)	0.262035	0.032541
Porcine RVH MN.9.65 (KU254585.2 USA 2008)	Porcine RVH OK.5.68 (MH230125.1 USA 2008)	0.21847	0.0261364
Porcine RVH SP-VC29 (MT644963.1 Spain 2017)	Porcine RVH VNM/14250 (KX362546.1 Vietnam 2012)	0.216031	0.0254665
Porcine RVH SP-VC36 (MT644964.1 Spain 2017)	Porcine RVH VNM/14250 (KX362546.1 Vietnam 2012)	0.226331	0.0264602
Porcine RVH SP-VC19 (MT644962.1 Spain 2017)	Porcine RVH VNM/14250 (KX362546.1 Vietnam 2012)	0.296399	0.0337973
Porcine RVH SP-VC18 (MT644961.1 Spain 2017)	Porcine RVH VNM/14250 (KX362546.1 Vietnam 2012)	0.307437	0.034727
Porcine RVH VNM/14176 (KX362556.1 Vietnam 2012)	Porcine RVH VNM/14250 (KX362546.1 Vietnam 2012)	0.270672	0.0300003
Porcine RVH VNM/14254 (KX362567.1 Vietnam 2012)	Porcine RVH VNM/14250 (KX362546.1 Vietnam 2012)	0.270672	0.0302625
Porcine RVH BR59 (KM359494.1 Brazil 2012)	Porcine RVH VNM/14250 (KX362546.1 Vietnam 2012)	0.19784	0.0237326
Porcine RVH BR60 (KM359495.1 Brazil 2012)	Porcine RVH VNM/14250 (KX362546.1 Vietnam 2012)	0.194975	0.0234212
Porcine RVH BR63 (KM359496.1 Brazil 2012)	Porcine RVH VNM/14250 (KX362546.1 Vietnam 2012)	0.194975	0.0234212
Porcine RVH BR61 (KM359497.1 Brazil 2012)	Porcine RVH VNM/14250 (KX362546.1 Vietnam 2012)	0.19784	0.0237326
Porcine RVH BR62 (KM359498.1 Brazil 2012)	Porcine RVH VNM/14250 (KX362546.1 Vietnam 2012)	0.194975	0.0234212
Porcine RVH BR64 (KM359499.1 Brazil 2012)	Porcine RVH VNM/14250 (KX362546.1 Vietnam 2012)	0.200147	0.0239471
Porcine RVH MN.9.65 (KU254585.2 USA 2008)	Porcine RVH VNM/14250 (KX362546.1 Vietnam 2012)	0.264647	0.0306417
Porcine RVH OK.5.68 (MH230125.1 USA 2008)	Porcine RVH VNM/14250 (KX362546.1 Vietnam 2012)	0.27489	0.0312514
Porcine RVH SP-VC29 (MT644963.1 Spain 2017)	Porcine RVH VNM/12087 (KX362535.1 Vietnam 2012)	0.219046	0.0255932
Porcine RVH SP-VC36 (MT644964.1 Spain 2017)	Porcine RVH VNM/12087 (KX362535.1 Vietnam 2012)	0.235533	0.0270459
Porcine RVH SP-VC19 (MT644962.1 Spain 2017)	Porcine RVH VNM/12087 (KX362535.1 Vietnam 2012)	0.300044	0.0338265
Porcine RVH SP-VC18 (MT644961.1 Spain 2017)	Porcine RVH VNM/12087 (KX362535.1 Vietnam 2012)	0.311188	0.0348749
Porcine RVH VNM/14176 (KX362556.1 Vietnam 2012)	Porcine RVH VNM/12087 (KX362535.1 Vietnam 2012)	0.260568	0.0289126
Porcine RVH VNM/14254 (KX362567.1 Vietnam 2012)	Porcine RVH VNM/12087 (KX362535.1 Vietnam 2012)	0.260568	0.0291772
Porcine RVH BR59 (KM359494.1 Brazil 2012)	Porcine RVH VNM/12087 (KX362535.1 Vietnam 2012)	0.194975	0.0229849
Porcine RVH BR60 (KM359495.1 Brazil 2012)	Porcine RVH VNM/12087 (KX362535.1 Vietnam 2012)	0.192135	0.0226597
Porcine RVH BR63 (KM359496.1 Brazil 2012)	Porcine RVH VNM/12087 (KX362535.1 Vietnam 2012)	0.192135	0.0226597
Porcine RVH BR61 (KM359497.1 Brazil 2012)	Porcine RVH VNM/12087 (KX362535.1 Vietnam 2012)	0.194975	0.0229849
Porcine RVH BR62 (KM359498.1 Brazil 2012)	Porcine RVH VNM/12087 (KX362535.1 Vietnam 2012)	0.192135	0.0226597
Porcine RVH BR64 (KM359499.1 Brazil 2012)	Porcine RVH VNM/12087 (KX362535.1 Vietnam 2012)	0.197271	0.0232713
Porcine RVH MN.9.65 (KU254585.2 USA 2008)	Porcine RVH VNM/12087 (KX362535.1 Vietnam 2012)	0.26803	0.0307741
Porcine RVH OK.5.68 (MH230125.1 USA 2008)	Porcine RVH VNM/12087 (KX362535.1 Vietnam 2012)	0.278367	0.0315979
Porcine RVH VNM/14250 (KX362546.1 Vietnam 2012)	Porcine RVH VNM/12087 (KX362535.1 Vietnam 2012)	0.0142631	0.00498355
Porcine RVH SP-VC29 (MT644963.1 Spain 2017)	Porcine RVH VNM/12089 (KX362522.1 Vietnam 2012)	0.222043	0.0261437
Porcine RVH SP-VC36 (MT644964.1 Spain 2017)	Porcine RVH VNM/12089 (KX362522.1 Vietnam 2012)	0.228124	0.0260482
Porcine RVH SP-VC19 (MT644962.1 Spain 2017)	Porcine RVH VNM/12089 (KX362522.1 Vietnam 2012)	0.257803	0.0288722
Porcine RVH SP-VC18 (MT644961.1 Spain 2017)	Porcine RVH VNM/12089 (KX362522.1 Vietnam 2012)	0.264387	0.0291166
Porcine RVH VNM/14176 (KX362556.1 Vietnam 2012)	Porcine RVH VNM/12089 (KX362522.1 Vietnam 2012)	0.105555	0.0139057
Porcine RVH VNM/14254 (KX362567.1 Vietnam 2012)	Porcine RVH VNM/12089 (KX362522.1 Vietnam 2012)	0.0926338	0.0125279
Porcine RVH BR59 (KM359494.1 Brazil 2012)	Porcine RVH VNM/12089 (KX362522.1 Vietnam 2012)	0.204412	0.0238004
Porcine RVH BR60 (KM359495.1 Brazil 2012)	Porcine RVH VNM/12089 (KX362522.1 Vietnam 2012)	0.201559	0.0234803
Porcine RVH BR63 (KM359496.1 Brazil 2012)	Porcine RVH VNM/12089 (KX362522.1 Vietnam 2012)	0.201559	0.0234803
Porcine RVH BR61 (KM359497.1 Brazil 2012)	Porcine RVH VNM/12089 (KX362522.1 Vietnam 2012)	0.204412	0.0238004
Porcine RVH BR62 (KM359498.1 Brazil 2012)	Porcine RVH VNM/12089 (KX362522.1 Vietnam 2012)	0.201559	0.0234803
Porcine RVH BR64 (KM359499.1 Brazil 2012)	Porcine RVH VNM/12089 (KX362522.1 Vietnam 2012)	0.206767	0.0240212
Porcine RVH MN.9.65 (KU254585.2 USA 2008)	Porcine RVH VNM/12089 (KX362522.1 Vietnam 2012)	0.282953	0.0323433
Porcine RVH OK.5.68 (MH230125.1 USA 2008)	Porcine RVH VNM/12089 (KX362522.1 Vietnam 2012)	0.304793	0.0350205
Porcine RVH VNM/14250 (KX362546.1 Vietnam 2012)	Porcine RVH VNM/12089 (KX362522.1 Vietnam 2012)	0.253984	0.0290034
Porcine RVH VNM/12087 (KX362535.1 Vietnam 2012)	Porcine RVH VNM/12089 (KX362522.1 Vietnam 2012)	0.244326	0.0282444
Porcine RVH SP-VC29 (MT644963.1 Spain 2017)	Porcine RVH NGS-18 (LC416267.1 Japan 2013)	0.211294	0.0257928
Porcine RVH SP-VC36 (MT644964.1 Spain 2017)	Porcine RVH NGS-18 (LC416267.1 Japan 2013)	0.222043	0.0257884
Porcine RVH SP-VC19 (MT644962.1 Spain 2017)	Porcine RVH NGS-18 (LC416267.1 Japan 2013)	0.226916	0.0270617
Porcine RVH SP-VC18 (MT644961.1 Spain 2017)	Porcine RVH NGS-18 (LC416267.1 Japan 2013)	0.22507	0.026221
Porcine RVH VNM/14176 (KX362556.1 Vietnam 2012)	Porcine RVH NGS-18 (LC416267.1 Japan 2013)	0.111641	0.0146093
Porcine RVH VNM/14254 (KX362567.1 Vietnam 2012)	Porcine RVH NGS-18 (LC416267.1 Japan 2013)	0.107206	0.0143856
Porcine RVH BR59 (KM359494.1 Brazil 2012)	Porcine RVH NGS-18 (LC416267.1 Japan 2013)	0.213115	0.0256485
Porcine RVH BR60 (KM359495.1 Brazil 2012)	Porcine RVH NGS-18 (LC416267.1 Japan 2013)	0.210189	0.0253319
Porcine RVH BR63 (KM359496.1 Brazil 2012)	Porcine RVH NGS-18 (LC416267.1 Japan 2013)	0.210189	0.0253319
Porcine RVH BR61 (KM359497.1 Brazil 2012)	Porcine RVH NGS-18 (LC416267.1 Japan 2013)	0.213115	0.0256485
Porcine RVH BR62 (KM359498.1 Brazil 2012)	Porcine RVH NGS-18 (LC416267.1 Japan 2013)	0.210189	0.0253319
Porcine RVH BR64 (KM359499.1 Brazil 2012)	Porcine RVH NGS-18 (LC416267.1 Japan 2013)	0.206767	0.0250575
Porcine RVH MN.9.65 (KU254585.2 USA 2008)	Porcine RVH NGS-18 (LC416267.1 Japan 2013)	0.241163	0.0280172
Porcine RVH OK.5.68 (MH230125.1 USA 2008)	Porcine RVH NGS-18 (LC416267.1 Japan 2013)	0.290039	0.0335163
Porcine RVH VNM/14250 (KX362546.1 Vietnam 2012)	Porcine RVH NGS-18 (LC416267.1 Japan 2013)	0.259158	0.0284522
Porcine RVH VNM/12087 (KX362535.1 Vietnam 2012)	Porcine RVH NGS-18 (LC416267.1 Japan 2013)	0.262465	0.0286638
Porcine RVH VNM/12089 (KX362522.1 Vietnam 2012)	Porcine RVH NGS-18 (LC416267.1 Japan 2013)	0.0959568	0.0130049
Porcine RVH SP-VC29 (MT644963.1 Spain 2017)	Porcine RVH NGS-17 (LC416258.1 Japan 2013)	0.211294	0.0257928
Porcine RVH SP-VC36 (MT644964.1 Spain 2017)	Porcine RVH NGS-17 (LC416258.1 Japan 2013)	0.222043	0.0257884
Porcine RVH SP-VC19 (MT644962.1 Spain 2017)	Porcine RVH NGS-17 (LC416258.1 Japan 2013)	0.226916	0.0270617
Porcine RVH SP-VC18 (MT644961.1 Spain 2017)	Porcine RVH NGS-17 (LC416258.1 Japan 2013)	0.22507	0.026221
Porcine RVH VNM/14176 (KX362556.1 Vietnam 2012)	Porcine RVH NGS-17 (LC416258.1 Japan 2013)	0.111641	0.0146093
Porcine RVH VNM/14254 (KX362567.1 Vietnam 2012)	Porcine RVH NGS-17 (LC416258.1 Japan 2013)	0.107206	0.0143856
Porcine RVH BR59 (KM359494.1 Brazil 2012)	Porcine RVH NGS-17 (LC416258.1 Japan 2013)	0.213115	0.0256485
Porcine RVH BR60 (KM359495.1 Brazil 2012)	Porcine RVH NGS-17 (LC416258.1 Japan 2013)	0.210189	0.0253319
Porcine RVH BR63 (KM359496.1 Brazil 2012)	Porcine RVH NGS-17 (LC416258.1 Japan 2013)	0.210189	0.0253319
Porcine RVH BR61 (KM359497.1 Brazil 2012)	Porcine RVH NGS-17 (LC416258.1 Japan 2013)	0.213115	0.0256485
Porcine RVH BR62 (KM359498.1 Brazil 2012)	Porcine RVH NGS-17 (LC416258.1 Japan 2013)	0.210189	0.0253319
Porcine RVH BR64 (KM359499.1 Brazil 2012)	Porcine RVH NGS-17 (LC416258.1 Japan 2013)	0.206767	0.0250575
Porcine RVH MN.9.65 (KU254585.2 USA 2008)	Porcine RVH NGS-17 (LC416258.1 Japan 2013)	0.241163	0.0280172
Porcine RVH OK.5.68 (MH230125.1 USA 2008)	Porcine RVH NGS-17 (LC416258.1 Japan 2013)	0.290039	0.0335163
Porcine RVH VNM/14250 (KX362546.1 Vietnam 2012)	Porcine RVH NGS-17 (LC416258.1 Japan 2013)	0.259158	0.0284522
Porcine RVH VNM/12087 (KX362535.1 Vietnam 2012)	Porcine RVH NGS-17 (LC416258.1 Japan 2013)	0.262465	0.0286638
Porcine RVH VNM/12089 (KX362522.1 Vietnam 2012)	Porcine RVH NGS-17 (LC416258.1 Japan 2013)	0.0959568	0.0130049
Porcine RVH NGS-18 (LC416267.1 Japan 2013)	Porcine RVH NGS-17 (LC416258.1 Japan 2013)	0	0
Porcine RVH SP-VC29 (MT644963.1 Spain 2017)	Porcine RVH NGS-9 (LC416247.1 Japan 2015)	0.25468	0.0292585
Porcine RVH SP-VC36 (MT644964.1 Spain 2017)	Porcine RVH NGS-9 (LC416247.1 Japan 2015)	0.269913	0.0313662
Porcine RVH SP-VC19 (MT644962.1 Spain 2017)	Porcine RVH NGS-9 (LC416247.1 Japan 2015)	0.298335	0.0326243
Porcine RVH SP-VC18 (MT644961.1 Spain 2017)	Porcine RVH NGS-9 (LC416247.1 Japan 2015)	0.296399	0.0320291
Porcine RVH VNM/14176 (KX362556.1 Vietnam 2012)	Porcine RVH NGS-9 (LC416247.1 Japan 2015)	0.134472	0.017279
Porcine RVH VNM/14254 (KX362567.1 Vietnam 2012)	Porcine RVH NGS-9 (LC416247.1 Japan 2015)	0.129708	0.017322
Porcine RVH BR59 (KM359494.1 Brazil 2012)	Porcine RVH NGS-9 (LC416247.1 Japan 2015)	0.251418	0.0293688
Porcine RVH BR60 (KM359495.1 Brazil 2012)	Porcine RVH NGS-9 (LC416247.1 Japan 2015)	0.248184	0.029066
Porcine RVH BR63 (KM359496.1 Brazil 2012)	Porcine RVH NGS-9 (LC416247.1 Japan 2015)	0.248184	0.029066
Porcine RVH BR61 (KM359497.1 Brazil 2012)	Porcine RVH NGS-9 (LC416247.1 Japan 2015)	0.251418	0.0293688
Porcine RVH BR62 (KM359498.1 Brazil 2012)	Porcine RVH NGS-9 (LC416247.1 Japan 2015)	0.248184	0.029066
Porcine RVH BR64 (KM359499.1 Brazil 2012)	Porcine RVH NGS-9 (LC416247.1 Japan 2015)	0.247517	0.0288758
Porcine RVH MN.9.65 (KU254585.2 USA 2008)	Porcine RVH NGS-9 (LC416247.1 Japan 2015)	0.309373	0.0349511
Porcine RVH OK.5.68 (MH230125.1 USA 2008)	Porcine RVH NGS-9 (LC416247.1 Japan 2015)	0.365073	0.0418475
Porcine RVH VNM/14250 (KX362546.1 Vietnam 2012)	Porcine RVH NGS-9 (LC416247.1 Japan 2015)	0.294725	0.031817
Porcine RVH VNM/12087 (KX362535.1 Vietnam 2012)	Porcine RVH NGS-9 (LC416247.1 Japan 2015)	0.291149	0.0314613
Porcine RVH VNM/12089 (KX362522.1 Vietnam 2012)	Porcine RVH NGS-9 (LC416247.1 Japan 2015)	0.117527	0.0153126
Porcine RVH NGS-18 (LC416267.1 Japan 2013)	Porcine RVH NGS-9 (LC416247.1 Japan 2015)	0.0592661	0.0105
Porcine RVH NGS-17 (LC416258.1 Japan 2013)	Porcine RVH NGS-9 (LC416247.1 Japan 2015)	0.0592661	0.0105
Porcine RVH SP-VC29 (MT644963.1 Spain 2017)	Porcine RVH NGS-14 (LC348512.1 Japan 2014)	0.283761	0.0306782
Porcine RVH SP-VC36 (MT644964.1 Spain 2017)	Porcine RVH NGS-14 (LC348512.1 Japan 2014)	0.287606	0.0332771
Porcine RVH SP-VC19 (MT644962.1 Spain 2017)	Porcine RVH NGS-14 (LC348512.1 Japan 2014)	0.311188	0.0353744
Porcine RVH SP-VC18 (MT644961.1 Spain 2017)	Porcine RVH NGS-14 (LC348512.1 Japan 2014)	0.318873	0.035745
Porcine RVH VNM/14176 (KX362556.1 Vietnam 2012)	Porcine RVH NGS-14 (LC348512.1 Japan 2014)	0.285308	0.0328583
Porcine RVH VNM/14254 (KX362567.1 Vietnam 2012)	Porcine RVH NGS-14 (LC348512.1 Japan 2014)	0.299481	0.0346571
Porcine RVH BR59 (KM359494.1 Brazil 2012)	Porcine RVH NGS-14 (LC348512.1 Japan 2014)	0.307437	0.0367277
Porcine RVH BR60 (KM359495.1 Brazil 2012)	Porcine RVH NGS-14 (LC348512.1 Japan 2014)	0.311188	0.0370495
Porcine RVH BR63 (KM359496.1 Brazil 2012)	Porcine RVH NGS-14 (LC348512.1 Japan 2014)	0.311188	0.0370495
Porcine RVH BR61 (KM359497.1 Brazil 2012)	Porcine RVH NGS-14 (LC348512.1 Japan 2014)	0.307437	0.0367277
Porcine RVH BR62 (KM359498.1 Brazil 2012)	Porcine RVH NGS-14 (LC348512.1 Japan 2014)	0.311188	0.0370495
Porcine RVH BR64 (KM359499.1 Brazil 2012)	Porcine RVH NGS-14 (LC348512.1 Japan 2014)	0.317846	0.0370966
Porcine RVH MN.9.65 (KU254585.2 USA 2008)	Porcine RVH NGS-14 (LC348512.1 Japan 2014)	0.241261	0.0287317
Porcine RVH OK.5.68 (MH230125.1 USA 2008)	Porcine RVH NGS-14 (LC348512.1 Japan 2014)	0.147235	0.0185836
Porcine RVH VNM/14250 (KX362546.1 Vietnam 2012)	Porcine RVH NGS-14 (LC348512.1 Japan 2014)	0.30198	0.0348125
Porcine RVH VNM/12087 (KX362535.1 Vietnam 2012)	Porcine RVH NGS-14 (LC348512.1 Japan 2014)	0.305659	0.0357638
Porcine RVH VNM/12089 (KX362522.1 Vietnam 2012)	Porcine RVH NGS-14 (LC348512.1 Japan 2014)	0.305113	0.0341129
Porcine RVH NGS-18 (LC416267.1 Japan 2013)	Porcine RVH NGS-14 (LC348512.1 Japan 2014)	0.290351	0.0342235
Porcine RVH NGS-17 (LC416258.1 Japan 2013)	Porcine RVH NGS-14 (LC348512.1 Japan 2014)	0.290351	0.0342235
Porcine RVH NGS-9 (LC416247.1 Japan 2015)	Porcine RVH NGS-14 (LC348512.1 Japan 2014)	0.336513	0.0385745
Porcine RVH SP-VC29 (MT644963.1 Spain 2017)	Porcine RVH NGS-8 (LC348511.1 Japan 2015)	0.222639	0.0271809
Porcine RVH SP-VC36 (MT644964.1 Spain 2017)	Porcine RVH NGS-8 (LC348511.1 Japan 2015)	0.239944	0.0281553
Porcine RVH SP-VC19 (MT644962.1 Spain 2017)	Porcine RVH NGS-8 (LC348511.1 Japan 2015)	0.256564	0.0290867
Porcine RVH SP-VC18 (MT644961.1 Spain 2017)	Porcine RVH NGS-8 (LC348511.1 Japan 2015)	0.25468	0.0280701
Porcine RVH VNM/14176 (KX362556.1 Vietnam 2012)	Porcine RVH NGS-8 (LC348511.1 Japan 2015)	0.103639	0.0145677
Porcine RVH VNM/14254 (KX362567.1 Vietnam 2012)	Porcine RVH NGS-8 (LC348511.1 Japan 2015)	0.0992848	0.0144159
Porcine RVH BR59 (KM359494.1 Brazil 2012)	Porcine RVH NGS-8 (LC348511.1 Japan 2015)	0.22568	0.0262749
Porcine RVH BR60 (KM359495.1 Brazil 2012)	Porcine RVH NGS-8 (LC348511.1 Japan 2015)	0.222639	0.0259508
Porcine RVH BR63 (KM359496.1 Brazil 2012)	Porcine RVH NGS-8 (LC348511.1 Japan 2015)	0.222639	0.0259508
Porcine RVH BR61 (KM359497.1 Brazil 2012)	Porcine RVH NGS-8 (LC348511.1 Japan 2015)	0.22568	0.0262749
Porcine RVH BR62 (KM359498.1 Brazil 2012)	Porcine RVH NGS-8 (LC348511.1 Japan 2015)	0.222639	0.0259508
Porcine RVH BR64 (KM359499.1 Brazil 2012)	Porcine RVH NGS-8 (LC348511.1 Japan 2015)	0.219041	0.0257689
Porcine RVH MN.9.65 (KU254585.2 USA 2008)	Porcine RVH NGS-8 (LC348511.1 Japan 2015)	0.280251	0.0324605
Porcine RVH OK.5.68 (MH230125.1 USA 2008)	Porcine RVH NGS-8 (LC348511.1 Japan 2015)	0.33243	0.037971
Porcine RVH VNM/14250 (KX362546.1 Vietnam 2012)	Porcine RVH NGS-8 (LC348511.1 Japan 2015)	0.280251	0.0299073
Porcine RVH VNM/12087 (KX362535.1 Vietnam 2012)	Porcine RVH NGS-8 (LC348511.1 Japan 2015)	0.283761	0.0303029
Porcine RVH VNM/12089 (KX362522.1 Vietnam 2012)	Porcine RVH NGS-8 (LC348511.1 Japan 2015)	0.0841265	0.012354
Porcine RVH NGS-18 (LC416267.1 Japan 2013)	Porcine RVH NGS-8 (LC348511.1 Japan 2015)	0.0395845	0.00826214
Porcine RVH NGS-17 (LC416258.1 Japan 2013)	Porcine RVH NGS-8 (LC348511.1 Japan 2015)	0.0395845	0.00826214
Porcine RVH NGS-9 (LC416247.1 Japan 2015)	Porcine RVH NGS-8 (LC348511.1 Japan 2015)	0.0540539	0.00962367
Porcine RVH NGS-14 (LC348512.1 Japan 2014)	Porcine RVH NGS-8 (LC348511.1 Japan 2015)	0.305933	0.035043
Porcine RVH SP-VC29 (MT644963.1 Spain 2017)	Porcine RVH NGS-7 (LC348510.1 Japan 2014)	0.227513	0.0278171
Porcine RVH SP-VC36 (MT644964.1 Spain 2017)	Porcine RVH NGS-7 (LC348510.1 Japan 2014)	0.248184	0.0280733
Porcine RVH SP-VC19 (MT644962.1 Spain 2017)	Porcine RVH NGS-7 (LC348510.1 Japan 2014)	0.255211	0.0275251
Porcine RVH SP-VC18 (MT644961.1 Spain 2017)	Porcine RVH NGS-7 (LC348510.1 Japan 2014)	0.256564	0.027337
Porcine RVH VNM/14176 (KX362556.1 Vietnam 2012)	Porcine RVH NGS-7 (LC348510.1 Japan 2014)	0.105279	0.0149483
Porcine RVH VNM/14254 (KX362567.1 Vietnam 2012)	Porcine RVH NGS-7 (LC348510.1 Japan 2014)	0.0966342	0.0143452
Porcine RVH BR59 (KM359494.1 Brazil 2012)	Porcine RVH NGS-7 (LC348510.1 Japan 2014)	0.209655	0.0248489
Porcine RVH BR60 (KM359495.1 Brazil 2012)	Porcine RVH NGS-7 (LC348510.1 Japan 2014)	0.206767	0.0245427
Porcine RVH BR63 (KM359496.1 Brazil 2012)	Porcine RVH NGS-7 (LC348510.1 Japan 2014)	0.206767	0.0245427
Porcine RVH BR61 (KM359497.1 Brazil 2012)	Porcine RVH NGS-7 (LC348510.1 Japan 2014)	0.209655	0.0248489
Porcine RVH BR62 (KM359498.1 Brazil 2012)	Porcine RVH NGS-7 (LC348510.1 Japan 2014)	0.206767	0.0245427
Porcine RVH BR64 (KM359499.1 Brazil 2012)	Porcine RVH NGS-7 (LC348510.1 Japan 2014)	0.206257	0.0244759
Porcine RVH MN.9.65 (KU254585.2 USA 2008)	Porcine RVH NGS-7 (LC348510.1 Japan 2014)	0.289213	0.033098
Porcine RVH OK.5.68 (MH230125.1 USA 2008)	Porcine RVH NGS-7 (LC348510.1 Japan 2014)	0.311336	0.0361468
Porcine RVH VNM/14250 (KX362546.1 Vietnam 2012)	Porcine RVH NGS-7 (LC348510.1 Japan 2014)	0.278683	0.030924
Porcine RVH VNM/12087 (KX362535.1 Vietnam 2012)	Porcine RVH NGS-7 (LC348510.1 Japan 2014)	0.26844	0.0300132
Porcine RVH VNM/12089 (KX362522.1 Vietnam 2012)	Porcine RVH NGS-7 (LC348510.1 Japan 2014)	0.0817362	0.0123137
Porcine RVH NGS-18 (LC416267.1 Japan 2013)	Porcine RVH NGS-7 (LC348510.1 Japan 2014)	0.0461681	0.00860036
Porcine RVH NGS-17 (LC416258.1 Japan 2013)	Porcine RVH NGS-7 (LC348510.1 Japan 2014)	0.0461681	0.00860036
Porcine RVH NGS-9 (LC416247.1 Japan 2015)	Porcine RVH NGS-7 (LC348510.1 Japan 2014)	0.0570185	0.00993184
Porcine RVH NGS-14 (LC348512.1 Japan 2014)	Porcine RVH NGS-7 (LC348510.1 Japan 2014)	0.297121	0.0341745
Porcine RVH NGS-8 (LC348511.1 Japan 2015)	Porcine RVH NGS-7 (LC348510.1 Japan 2014)	0.039306	0.00835652
Porcine RVH SP-VC29 (MT644963.1 Spain 2017)	Porcine RVH NGS-3 (LC348507.1 Japan 2014)	0.234312	0.0284108
Porcine RVH SP-VC36 (MT644964.1 Spain 2017)	Porcine RVH NGS-3 (LC348507.1 Japan 2014)	0.255391	0.0291038
Porcine RVH SP-VC19 (MT644962.1 Spain 2017)	Porcine RVH NGS-3 (LC348507.1 Japan 2014)	0.252632	0.0281942
Porcine RVH SP-VC18 (MT644961.1 Spain 2017)	Porcine RVH NGS-3 (LC348507.1 Japan 2014)	0.253984	0.0278579
Porcine RVH VNM/14176 (KX362556.1 Vietnam 2012)	Porcine RVH NGS-3 (LC348507.1 Japan 2014)	0.112232	0.0153263
Porcine RVH VNM/14254 (KX362567.1 Vietnam 2012)	Porcine RVH NGS-3 (LC348507.1 Japan 2014)	0.103362	0.0148795
Porcine RVH BR59 (KM359494.1 Brazil 2012)	Porcine RVH NGS-3 (LC348507.1 Japan 2014)	0.210189	0.0243717
Porcine RVH BR60 (KM359495.1 Brazil 2012)	Porcine RVH NGS-3 (LC348507.1 Japan 2014)	0.207288	0.024083
Porcine RVH BR63 (KM359496.1 Brazil 2012)	Porcine RVH NGS-3 (LC348507.1 Japan 2014)	0.207288	0.024083
Porcine RVH BR61 (KM359497.1 Brazil 2012)	Porcine RVH NGS-3 (LC348507.1 Japan 2014)	0.210189	0.0243717
Porcine RVH BR62 (KM359498.1 Brazil 2012)	Porcine RVH NGS-3 (LC348507.1 Japan 2014)	0.207288	0.024083
Porcine RVH BR64 (KM359499.1 Brazil 2012)	Porcine RVH NGS-3 (LC348507.1 Japan 2014)	0.206767	0.0241783
Porcine RVH MN.9.65 (KU254585.2 USA 2008)	Porcine RVH NGS-3 (LC348507.1 Japan 2014)	0.290039	0.0325755
Porcine RVH OK.5.68 (MH230125.1 USA 2008)	Porcine RVH NGS-3 (LC348507.1 Japan 2014)	0.319795	0.0365952
Porcine RVH VNM/14250 (KX362546.1 Vietnam 2012)	Porcine RVH NGS-3 (LC348507.1 Japan 2014)	0.286479	0.0317252
Porcine RVH VNM/12087 (KX362535.1 Vietnam 2012)	Porcine RVH NGS-3 (LC348507.1 Japan 2014)	0.282953	0.0309117
Porcine RVH VNM/12089 (KX362522.1 Vietnam 2012)	Porcine RVH NGS-3 (LC348507.1 Japan 2014)	0.0921853	0.0132483
Porcine RVH NGS-18 (LC416267.1 Japan 2013)	Porcine RVH NGS-3 (LC348507.1 Japan 2014)	0.0572529	0.0100043
Porcine RVH NGS-17 (LC416258.1 Japan 2013)	Porcine RVH NGS-3 (LC348507.1 Japan 2014)	0.0572529	0.0100043
Porcine RVH NGS-9 (LC416247.1 Japan 2015)	Porcine RVH NGS-3 (LC348507.1 Japan 2014)	0.0627822	0.0109035
Porcine RVH NGS-14 (LC348512.1 Japan 2014)	Porcine RVH NGS-3 (LC348507.1 Japan 2014)	0.301485	0.0347801
Porcine RVH NGS-8 (LC348511.1 Japan 2015)	Porcine RVH NGS-3 (LC348507.1 Japan 2014)	0.0483755	0.00946626
Porcine RVH NGS-7 (LC348510.1 Japan 2014)	Porcine RVH NGS-3 (LC348507.1 Japan 2014)	0.0306981	0.00693345
Porcine RVH SP-VC29 (MT644963.1 Spain 2017)	Porcine RVH NGS-5 (LC348508.1 Japan 2014)	0.216636	0.0265664
Porcine RVH SP-VC36 (MT644964.1 Spain 2017)	Porcine RVH NGS-5 (LC348508.1 Japan 2014)	0.239944	0.0278713
Porcine RVH SP-VC19 (MT644962.1 Spain 2017)	Porcine RVH NGS-5 (LC348508.1 Japan 2014)	0.256564	0.0292542
Porcine RVH SP-VC18 (MT644961.1 Spain 2017)	Porcine RVH NGS-5 (LC348508.1 Japan 2014)	0.25468	0.0288176
Porcine RVH VNM/14176 (KX362556.1 Vietnam 2012)	Porcine RVH NGS-5 (LC348508.1 Japan 2014)	0.10584	0.0155296
Porcine RVH VNM/14254 (KX362567.1 Vietnam 2012)	Porcine RVH NGS-5 (LC348508.1 Japan 2014)	0.0971315	0.0149607
Porcine RVH BR59 (KM359494.1 Brazil 2012)	Porcine RVH NGS-5 (LC348508.1 Japan 2014)	0.204933	0.0245215
Porcine RVH BR60 (KM359495.1 Brazil 2012)	Porcine RVH NGS-5 (LC348508.1 Japan 2014)	0.202069	0.0241302
Porcine RVH BR63 (KM359496.1 Brazil 2012)	Porcine RVH NGS-5 (LC348508.1 Japan 2014)	0.202069	0.0241302
Porcine RVH BR61 (KM359497.1 Brazil 2012)	Porcine RVH NGS-5 (LC348508.1 Japan 2014)	0.204933	0.0245215
Porcine RVH BR62 (KM359498.1 Brazil 2012)	Porcine RVH NGS-5 (LC348508.1 Japan 2014)	0.202069	0.0241302
Porcine RVH BR64 (KM359499.1 Brazil 2012)	Porcine RVH NGS-5 (LC348508.1 Japan 2014)	0.201559	0.024067
Porcine RVH MN.9.65 (KU254585.2 USA 2008)	Porcine RVH NGS-5 (LC348508.1 Japan 2014)	0.276773	0.0323269
Porcine RVH OK.5.68 (MH230125.1 USA 2008)	Porcine RVH NGS-5 (LC348508.1 Japan 2014)	0.309373	0.0367007
Porcine RVH VNM/14250 (KX362546.1 Vietnam 2012)	Porcine RVH NGS-5 (LC348508.1 Japan 2014)	0.26653	0.0299628
Porcine RVH VNM/12087 (KX362535.1 Vietnam 2012)	Porcine RVH NGS-5 (LC348508.1 Japan 2014)	0.250068	0.028232
Porcine RVH VNM/12089 (KX362522.1 Vietnam 2012)	Porcine RVH NGS-5 (LC348508.1 Japan 2014)	0.0820935	0.0128126
Porcine RVH NGS-18 (LC416267.1 Japan 2013)	Porcine RVH NGS-5 (LC348508.1 Japan 2014)	0.0499749	0.00983397
Porcine RVH NGS-17 (LC416258.1 Japan 2013)	Porcine RVH NGS-5 (LC348508.1 Japan 2014)	0.0499749	0.00983397
Porcine RVH NGS-9 (LC416247.1 Japan 2015)	Porcine RVH NGS-5 (LC348508.1 Japan 2014)	0.0667682	0.0114
Porcine RVH NGS-14 (LC348512.1 Japan 2014)	Porcine RVH NGS-5 (LC348508.1 Japan 2014)	0.302289	0.0358282
Porcine RVH NGS-8 (LC348511.1 Japan 2015)	Porcine RVH NGS-5 (LC348508.1 Japan 2014)	0.0484983	0.00994522
Porcine RVH NGS-7 (LC348510.1 Japan 2014)	Porcine RVH NGS-5 (LC348508.1 Japan 2014)	0.0323519	0.00766991
Porcine RVH NGS-3 (LC348507.1 Japan 2014)	Porcine RVH NGS-5 (LC348508.1 Japan 2014)	0.0393909	0.00808011
Porcine RVH SP-VC29 (MT644963.1 Spain 2017)	Porcine RVH NGS-6 (LC348509.1 Japan 2014)	0.241163	0.0293051
Porcine RVH SP-VC36 (MT644964.1 Spain 2017)	Porcine RVH NGS-6 (LC348509.1 Japan 2014)	0.262465	0.029269
Porcine RVH SP-VC19 (MT644962.1 Spain 2017)	Porcine RVH NGS-6 (LC348509.1 Japan 2014)	0.266337	0.0282687
Porcine RVH SP-VC18 (MT644961.1 Spain 2017)	Porcine RVH NGS-6 (LC348509.1 Japan 2014)	0.267725	0.0279437
Porcine RVH VNM/14176 (KX362556.1 Vietnam 2012)	Porcine RVH NGS-6 (LC348509.1 Japan 2014)	0.115555	0.0158356
Porcine RVH VNM/14254 (KX362567.1 Vietnam 2012)	Porcine RVH NGS-6 (LC348509.1 Japan 2014)	0.106685	0.0152963
Porcine RVH BR59 (KM359494.1 Brazil 2012)	Porcine RVH NGS-6 (LC348509.1 Japan 2014)	0.222757	0.0259198
Porcine RVH BR60 (KM359495.1 Brazil 2012)	Porcine RVH NGS-6 (LC348509.1 Japan 2014)	0.219782	0.0255867
Porcine RVH BR63 (KM359496.1 Brazil 2012)	Porcine RVH NGS-6 (LC348509.1 Japan 2014)	0.219782	0.0255867
Porcine RVH BR61 (KM359497.1 Brazil 2012)	Porcine RVH NGS-6 (LC348509.1 Japan 2014)	0.222757	0.0259198
Porcine RVH BR62 (KM359498.1 Brazil 2012)	Porcine RVH NGS-6 (LC348509.1 Japan 2014)	0.219782	0.0255867
Porcine RVH BR64 (KM359499.1 Brazil 2012)	Porcine RVH NGS-6 (LC348509.1 Japan 2014)	0.219248	0.0256173
Porcine RVH MN.9.65 (KU254585.2 USA 2008)	Porcine RVH NGS-6 (LC348509.1 Japan 2014)	0.304793	0.034552
Porcine RVH OK.5.68 (MH230125.1 USA 2008)	Porcine RVH NGS-6 (LC348509.1 Japan 2014)	0.323777	0.0370132
Porcine RVH VNM/14250 (KX362546.1 Vietnam 2012)	Porcine RVH NGS-6 (LC348509.1 Japan 2014)	0.293911	0.0320899
Porcine RVH VNM/12087 (KX362535.1 Vietnam 2012)	Porcine RVH NGS-6 (LC348509.1 Japan 2014)	0.283331	0.0310673
Porcine RVH VNM/12089 (KX362522.1 Vietnam 2012)	Porcine RVH NGS-6 (LC348509.1 Japan 2014)	0.0913973	0.0131294
Porcine RVH NGS-18 (LC416267.1 Japan 2013)	Porcine RVH NGS-6 (LC348509.1 Japan 2014)	0.0549782	0.00947448
Porcine RVH NGS-17 (LC416258.1 Japan 2013)	Porcine RVH NGS-6 (LC348509.1 Japan 2014)	0.0549782	0.00947448
Porcine RVH NGS-9 (LC416247.1 Japan 2015)	Porcine RVH NGS-6 (LC348509.1 Japan 2014)	0.0660841	0.0108978
Porcine RVH NGS-14 (LC348512.1 Japan 2014)	Porcine RVH NGS-6 (LC348509.1 Japan 2014)	0.316566	0.035676
Porcine RVH NGS-8 (LC348511.1 Japan 2015)	Porcine RVH NGS-6 (LC348509.1 Japan 2014)	0.0479649	0.00926207
Porcine RVH NGS-7 (LC348510.1 Japan 2014)	Porcine RVH NGS-6 (LC348509.1 Japan 2014)	0.0109436	0.00388605
Porcine RVH NGS-3 (LC348507.1 Japan 2014)	Porcine RVH NGS-6 (LC348509.1 Japan 2014)	0.0391598	0.00784744
Porcine RVH NGS-5 (LC348508.1 Japan 2014)	Porcine RVH NGS-6 (LC348509.1 Japan 2014)	0.0408486	0.0083767
Porcine RVH SP-VC29 (MT644963.1 Spain 2017)	Porcine RVH MRC-DPRU1575(KT962036.1 South Africa 2007)	0.171669	0.0215752
Porcine RVH SP-VC36 (MT644964.1 Spain 2017)	Porcine RVH MRC-DPRU1575(KT962036.1 South Africa 2007)	0.181316	0.02194
Porcine RVH SP-VC19 (MT644962.1 Spain 2017)	Porcine RVH MRC-DPRU1575(KT962036.1 South Africa 2007)	0.200794	0.0245904
Porcine RVH SP-VC18 (MT644961.1 Spain 2017)	Porcine RVH MRC-DPRU1575(KT962036.1 South Africa 2007)	0.222043	0.0264466
Porcine RVH VNM/14176 (KX362556.1 Vietnam 2012)	Porcine RVH MRC-DPRU1575(KT962036.1 South Africa 2007)	0.208926	0.0253069
Porcine RVH VNM/14254 (KX362567.1 Vietnam 2012)	Porcine RVH MRC-DPRU1575(KT962036.1 South Africa 2007)	0.220831	0.0266431
Porcine RVH BR59 (KM359494.1 Brazil 2012)	Porcine RVH MRC-DPRU1575(KT962036.1 South Africa 2007)	0.0939124	0.0148547
Porcine RVH BR60 (KM359495.1 Brazil 2012)	Porcine RVH MRC-DPRU1575(KT962036.1 South Africa 2007)	0.0917747	0.014683
Porcine RVH BR63 (KM359496.1 Brazil 2012)	Porcine RVH MRC-DPRU1575(KT962036.1 South Africa 2007)	0.0917747	0.014683
Porcine RVH BR61 (KM359497.1 Brazil 2012)	Porcine RVH MRC-DPRU1575(KT962036.1 South Africa 2007)	0.0939124	0.0148547
Porcine RVH BR62 (KM359498.1 Brazil 2012)	Porcine RVH MRC-DPRU1575(KT962036.1 South Africa 2007)	0.0917747	0.014683
Porcine RVH BR64 (KM359499.1 Brazil 2012)	Porcine RVH MRC-DPRU1575(KT962036.1 South Africa 2007)	0.100122	0.0154683
Porcine RVH MN.9.65 (KU254585.2 USA 2008)	Porcine RVH MRC-DPRU1575(KT962036.1 South Africa 2007)	0.230694	0.0275262
Porcine RVH OK.5.68 (MH230125.1 USA 2008)	Porcine RVH MRC-DPRU1575(KT962036.1 South Africa 2007)	0.223249	0.0266807
Porcine RVH VNM/14250 (KX362546.1 Vietnam 2012)	Porcine RVH MRC-DPRU1575(KT962036.1 South Africa 2007)	0.184276	0.0223228
Porcine RVH VNM/12087 (KX362535.1 Vietnam 2012)	Porcine RVH MRC-DPRU1575(KT962036.1 South Africa 2007)	0.176066	0.0212166
Porcine RVH VNM/12089 (KX362522.1 Vietnam 2012)	Porcine RVH MRC-DPRU1575(KT962036.1 South Africa 2007)	0.204933	0.0243773
Porcine RVH NGS-18 (LC416267.1 Japan 2013)	Porcine RVH MRC-DPRU1575(KT962036.1 South Africa 2007)	0.231841	0.0277381
Porcine RVH NGS-17 (LC416258.1 Japan 2013)	Porcine RVH MRC-DPRU1575(KT962036.1 South Africa 2007)	0.231841	0.0277381
Porcine RVH NGS-9 (LC416247.1 Japan 2015)	Porcine RVH MRC-DPRU1575(KT962036.1 South Africa 2007)	0.248865	0.0287447
Porcine RVH NGS-14 (LC348512.1 Japan 2014)	Porcine RVH MRC-DPRU1575(KT962036.1 South Africa 2007)	0.244326	0.0300048
Porcine RVH NGS-8 (LC348511.1 Japan 2015)	Porcine RVH MRC-DPRU1575(KT962036.1 South Africa 2007)	0.245198	0.02904
Porcine RVH NGS-7 (LC348510.1 Japan 2014)	Porcine RVH MRC-DPRU1575(KT962036.1 South Africa 2007)	0.222043	0.0265141
Porcine RVH NGS-3 (LC348507.1 Japan 2014)	Porcine RVH MRC-DPRU1575(KT962036.1 South Africa 2007)	0.238111	0.0281838
Porcine RVH NGS-5 (LC348508.1 Japan 2014)	Porcine RVH MRC-DPRU1575(KT962036.1 South Africa 2007)	0.223249	0.0266425
Porcine RVH NGS-6 (LC348509.1 Japan 2014)	Porcine RVH MRC-DPRU1575(KT962036.1 South Africa 2007)	0.235533	0.0277992
Porcine RVH SP-VC29 (MT644963.1 Spain 2017)	Porcine rotavirus SKA-1 (AB576628.1 Japan 1999)	0.26803	0.0304574
Porcine RVH SP-VC36 (MT644964.1 Spain 2017)	Porcine rotavirus SKA-1 (AB576628.1 Japan 1999)	0.242447	0.0277027
Porcine RVH SP-VC19 (MT644962.1 Spain 2017)	Porcine rotavirus SKA-1 (AB576628.1 Japan 1999)	0.29088	0.0344708
Porcine RVH SP-VC18 (MT644961.1 Spain 2017)	Porcine rotavirus SKA-1 (AB576628.1 Japan 1999)	0.291149	0.0333886
Porcine RVH VNM/14176 (KX362556.1 Vietnam 2012)	Porcine rotavirus SKA-1 (AB576628.1 Japan 1999)	0.30677	0.0350947
Porcine RVH VNM/14254 (KX362567.1 Vietnam 2012)	Porcine rotavirus SKA-1 (AB576628.1 Japan 1999)	0.329494	0.0377128
Porcine RVH BR59 (KM359494.1 Brazil 2012)	Porcine rotavirus SKA-1 (AB576628.1 Japan 1999)	0.298134	0.0359716
Porcine RVH BR60 (KM359495.1 Brazil 2012)	Porcine rotavirus SKA-1 (AB576628.1 Japan 1999)	0.29449	0.0355205
Porcine RVH BR63 (KM359496.1 Brazil 2012)	Porcine rotavirus SKA-1 (AB576628.1 Japan 1999)	0.29449	0.0355205
Porcine RVH BR61 (KM359497.1 Brazil 2012)	Porcine rotavirus SKA-1 (AB576628.1 Japan 1999)	0.298134	0.0359716
Porcine RVH BR62 (KM359498.1 Brazil 2012)	Porcine rotavirus SKA-1 (AB576628.1 Japan 1999)	0.29449	0.0355205
Porcine RVH BR64 (KM359499.1 Brazil 2012)	Porcine rotavirus SKA-1 (AB576628.1 Japan 1999)	0.297259	0.0354026
Porcine RVH MN.9.65 (KU254585.2 USA 2008)	Porcine rotavirus SKA-1 (AB576628.1 Japan 1999)	0.21847	0.0268833
Porcine RVH OK.5.68 (MH230125.1 USA 2008)	Porcine rotavirus SKA-1 (AB576628.1 Japan 1999)	0.162518	0.0203358
Porcine RVH VNM/14250 (KX362546.1 Vietnam 2012)	Porcine rotavirus SKA-1 (AB576628.1 Japan 1999)	0.336407	0.0377374
Porcine RVH VNM/12087 (KX362535.1 Vietnam 2012)	Porcine rotavirus SKA-1 (AB576628.1 Japan 1999)	0.324594	0.0360136
Porcine RVH VNM/12089 (KX362522.1 Vietnam 2012)	Porcine rotavirus SKA-1 (AB576628.1 Japan 1999)	0.339373	0.0376076
Porcine RVH NGS-18 (LC416267.1 Japan 2013)	Porcine rotavirus SKA-1 (AB576628.1 Japan 1999)	0.27987	0.0325023
Porcine RVH NGS-17 (LC416258.1 Japan 2013)	Porcine rotavirus SKA-1 (AB576628.1 Japan 1999)	0.27987	0.0325023
Porcine RVH NGS-9 (LC416247.1 Japan 2015)	Porcine rotavirus SKA-1 (AB576628.1 Japan 1999)	0.364915	0.0406888
Porcine RVH NGS-14 (LC348512.1 Japan 2014)	Porcine rotavirus SKA-1 (AB576628.1 Japan 1999)	0.179078	0.021927
Porcine RVH NGS-8 (LC348511.1 Japan 2015)	Porcine rotavirus SKA-1 (AB576628.1 Japan 1999)	0.336384	0.0373996
Porcine RVH NGS-7 (LC348510.1 Japan 2014)	Porcine rotavirus SKA-1 (AB576628.1 Japan 1999)	0.330567	0.0373942
Porcine RVH NGS-3 (LC348507.1 Japan 2014)	Porcine rotavirus SKA-1 (AB576628.1 Japan 1999)	0.347405	0.0390303
Porcine RVH NGS-5 (LC348508.1 Japan 2014)	Porcine rotavirus SKA-1 (AB576628.1 Japan 1999)	0.320864	0.0375451
Porcine RVH NGS-6 (LC348509.1 Japan 2014)	Porcine rotavirus SKA-1 (AB576628.1 Japan 1999)	0.339512	0.0382908
Porcine RVH MRC-DPRU1575(KT962036.1 South Africa 2007)	Porcine rotavirus SKA-1 (AB576628.1 Japan 1999)	0.289865	0.0327464
Porcine RVH MRC-DPRU1575(KT962036 South Africa 2007)	Porcine RVH KLM-22 (OR589277 Russia 2022)	0.158531	0.0201124
Porcine RVH SP-VC29 (MT644963 Spain 2017)	Porcine RVH KLM-22 (OR589277 Russia 2022)	0.171181	0.0216703
Porcine RVH VNM/14250 (KX362546 Vietnam 2012)	Porcine RVH KLM-22 (OR589277 Russia 2022)	0.182745	0.0209113
Porcine RVH VNM/12087 (KX362535 Vietnam 2012)	Porcine RVH KLM-22 (OR589277 Russia 2022)	0.191057	0.021223
Porcine RVH BR60 (KM359495 Brazil 2012)	Porcine RVH KLM-22 (OR589277 Russia 2022)	0.196124	0.0246019
Porcine RVH BR63 (KM359496 Brazil 2012)	Porcine RVH KLM-22 (OR589277 Russia 2022)	0.196124	0.0246019
Porcine RVH BR62 (KM359498 Brazil 2012)	Porcine RVH KLM-22 (OR589277 Russia 2022)	0.196124	0.0246019
Porcine RVH BR59 (KM359494 Brazil 2012)	Porcine RVH KLM-22 (OR589277 Russia 2022)	0.199012	0.025022
Porcine RVH BR61 (KM359497 Brazil 2012)	Porcine RVH KLM-22 (OR589277 Russia 2022)	0.199012	0.025022
Porcine RVH BR64 (KM359499 Brazil 2012)	Porcine RVH KLM-22 (OR589277 Russia 2022)	0.201321	0.024789
Porcine RVH SP-VC36 (MT644964 Spain 2017)	Porcine RVH KLM-22 (OR589277 Russia 2022)	0.210079	0.024267
Porcine RVH OK.5.68 (MH230125 USA 2008)	Porcine RVH KLM-22 (OR589277 Russia 2022)	0.239479	0.027814
Porcine RVH SP-VC19 (MT644962 Spain 2017)	Porcine RVH KLM-22 (OR589277 Russia 2022)	0.250989	0.0298383
Porcine RVH SP-VC18 (MT644961 Spain 2017)	Porcine RVH KLM-22 (OR589277 Russia 2022)	0.252822	0.0296041
Porcine RVH MN.9.65 (KU254585 USA 2008)	Porcine RVH KLM-22 (OR589277 Russia 2022)	0.254281	0.0298824
Porcine RVH VNM/12089 (KX362522 Vietnam 2012)	Porcine RVH KLM-22 (OR589277 Russia 2022)	0.260189	0.0305237
Porcine RVH NGS-18 (LC416267 Japan 2013)	Porcine RVH KLM-22 (OR589277 Russia 2022)	0.263557	0.0307638
Porcine RVH NGS-17 (LC416258 Japan 2013)	Porcine RVH KLM-22 (OR589277 Russia 2022)	0.263557	0.0307638
Porcine RVH NGS-5 (LC348508 Japan 2014)	Porcine RVH KLM-22 (OR589277 Russia 2022)	0.264338	0.0306984
Porcine rotavirus SKA-1 (AB576628 Japan 1999)	Porcine RVH KLM-22 (OR589277 Russia 2022)	0.271444	0.031984
Porcine RVH NGS-7 (LC348510 Japan 2014)	Porcine RVH KLM-22 (OR589277 Russia 2022)	0.273031	0.0314083
Porcine RVH NGS-3 (LC348507 Japan 2014)	Porcine RVH KLM-22 (OR589277 Russia 2022)	0.273846	0.0317415
Porcine RVH NGS-14 (LC348512 Japan 2014)	Porcine RVH KLM-22 (OR589277 Russia 2022)	0.275237	0.0313726
Porcine RVH VNM/14176 (KX362556 Vietnam 2012)	Porcine RVH KLM-22 (OR589277 Russia 2022)	0.279046	0.0321535
Porcine RVH NGS-6 (LC348509 Japan 2014)	Porcine RVH KLM-22 (OR589277 Russia 2022)	0.281057	0.0325655
Porcine RVH NGS-8 (LC348511 Japan 2015)	Porcine RVH KLM-22 (OR589277 Russia 2022)	0.285305	0.0327188
Porcine RVH VNM/14254 (KX362567 Vietnam 2012)	Porcine RVH KLM-22 (OR589277 Russia 2022)	0.286198	0.0332602
Porcine RVH NGS-9 (LC416247 Japan 2015)	Porcine RVH KLM-22 (OR589277 Russia 2022)	0.303644	0.0345713

## Sheet: NSP5
Species 1	Species 2	Dist	Std. Err
Porcine RVH SP-VC36 (MT644988.1 Spain 2017)	Porcine RVH SP-VC29 (MT644987.1 Spain 2017)	0.0662383	0.0181911
Porcine RVH SP-VC36 (MT644988.1 Spain 2017)	Porcine RVH SP-VC19 (MT644986.1 Spain 2017)	0.0568166	0.0167305
Porcine RVH SP-VC29 (MT644987.1 Spain 2017)	Porcine RVH SP-VC19 (MT644986.1 Spain 2017)	0.0718119	0.0192964
Porcine RVH SP-VC36 (MT644988.1 Spain 2017)	Porcine RVH SP-VC18 (MT644985.1 Spain 2017)	0.0524017	0.0161028
Porcine RVH SP-VC29 (MT644987.1 Spain 2017)	Porcine RVH SP-VC18 (MT644985.1 Spain 2017)	0.0764143	0.0202753
Porcine RVH SP-VC19 (MT644986.1 Spain 2017)	Porcine RVH SP-VC18 (MT644985.1 Spain 2017)	0.0568166	0.0167797
Porcine RVH SP-VC36 (MT644988.1 Spain 2017)	Porcine RVH OK.5.68 (MH230126.1 USA 2008)	0.0662383	0.0178165
Porcine RVH SP-VC29 (MT644987.1 Spain 2017)	Porcine RVH OK.5.68 (MH230126.1 USA 2008)	0.0911126	0.0227823
Porcine RVH SP-VC19 (MT644986.1 Spain 2017)	Porcine RVH OK.5.68 (MH230126.1 USA 2008)	0.114246	0.0267065
Porcine RVH SP-VC18 (MT644985.1 Spain 2017)	Porcine RVH OK.5.68 (MH230126.1 USA 2008)	0.109279	0.0260285
Porcine RVH SP-VC36 (MT644988.1 Spain 2017)	Porcine RVH MN.9.65 (KU254584.2 USA 2008)	0.108454	0.0239801
Porcine RVH SP-VC29 (MT644987.1 Spain 2017)	Porcine RVH MN.9.65 (KU254584.2 USA 2008)	0.136526	0.0292822
Porcine RVH SP-VC19 (MT644986.1 Spain 2017)	Porcine RVH MN.9.65 (KU254584.2 USA 2008)	0.107689	0.024305
Porcine RVH SP-VC18 (MT644985.1 Spain 2017)	Porcine RVH MN.9.65 (KU254584.2 USA 2008)	0.126171	0.0275259
Porcine RVH OK.5.68 (MH230126.1 USA 2008)	Porcine RVH MN.9.65 (KU254584.2 USA 2008)	0.0718119	0.0187329
Porcine RVH SP-VC36 (MT644988.1 Spain 2017)	Porcine RVH MRC-DPRU1575 (KT962037.1 South Africa 2007)	0.0758927	0.0196194
Porcine RVH SP-VC29 (MT644987.1 Spain 2017)	Porcine RVH MRC-DPRU1575 (KT962037.1 South Africa 2007)	0.10141	0.0244458
Porcine RVH SP-VC19 (MT644986.1 Spain 2017)	Porcine RVH MRC-DPRU1575 (KT962037.1 South Africa 2007)	0.0911126	0.0228383
Porcine RVH SP-VC18 (MT644985.1 Spain 2017)	Porcine RVH MRC-DPRU1575 (KT962037.1 South Africa 2007)	0.0971944	0.0238535
Porcine RVH OK.5.68 (MH230126.1 USA 2008)	Porcine RVH MRC-DPRU1575 (KT962037.1 South Africa 2007)	0.0472507	0.0149084
Porcine RVH MN.9.65 (KU254584.2 USA 2008)	Porcine RVH MRC-DPRU1575 (KT962037.1 South Africa 2007)	0.0612848	0.0161971
Porcine RVH SP-VC36 (MT644988.1 Spain 2017)	Porcine RVH NGS-5 (LC348514.1 Japan 2014)	0.0776256	0.0209445
Porcine RVH SP-VC29 (MT644987.1 Spain 2017)	Porcine RVH NGS-5 (LC348514.1 Japan 2014)	0.0923882	0.0230232
Porcine RVH SP-VC19 (MT644986.1 Spain 2017)	Porcine RVH NGS-5 (LC348514.1 Japan 2014)	0.0931135	0.023399
Porcine RVH SP-VC18 (MT644985.1 Spain 2017)	Porcine RVH NGS-5 (LC348514.1 Japan 2014)	0.0883721	0.022598
Porcine RVH OK.5.68 (MH230126.1 USA 2008)	Porcine RVH NGS-5 (LC348514.1 Japan 2014)	0.115127	0.0264518
Porcine RVH MN.9.65 (KU254584.2 USA 2008)	Porcine RVH NGS-5 (LC348514.1 Japan 2014)	0.144962	0.0311861
Porcine RVH MRC-DPRU1575 (KT962037.1 South Africa 2007)	Porcine RVH NGS-5 (LC348514.1 Japan 2014)	0.102771	0.0245273
Porcine RVH SP-VC36 (MT644988.1 Spain 2017)	Porcine RVH NGS-3 (LC348513.1 Japan 2014)	0.0672646	0.0187243
Porcine RVH SP-VC29 (MT644987.1 Spain 2017)	Porcine RVH NGS-3 (LC348513.1 Japan 2014)	0.0816416	0.0206037
Porcine RVH SP-VC19 (MT644986.1 Spain 2017)	Porcine RVH NGS-3 (LC348513.1 Japan 2014)	0.0931135	0.0228037
Porcine RVH SP-VC18 (MT644985.1 Spain 2017)	Porcine RVH NGS-3 (LC348513.1 Japan 2014)	0.0883721	0.0219796
Porcine RVH OK.5.68 (MH230126.1 USA 2008)	Porcine RVH NGS-3 (LC348513.1 Japan 2014)	0.103542	0.0244226
Porcine RVH MN.9.65 (KU254584.2 USA 2008)	Porcine RVH NGS-3 (LC348513.1 Japan 2014)	0.126171	0.0278576
Porcine RVH MRC-DPRU1575 (KT962037.1 South Africa 2007)	Porcine RVH NGS-3 (LC348513.1 Japan 2014)	0.114246	0.0263384
Porcine RVH NGS-5 (LC348514.1 Japan 2014)	Porcine RVH NGS-3 (LC348513.1 Japan 2014)	0.0248963	0.0102821
Porcine RVH SP-VC36 (MT644988.1 Spain 2017)	Porcine RVH NGS-6 (LC348515.1 Japan 2014)	0.0829493	0.021562
Porcine RVH SP-VC29 (MT644987.1 Spain 2017)	Porcine RVH NGS-6 (LC348515.1 Japan 2014)	0.0979128	0.0234807
Porcine RVH SP-VC19 (MT644986.1 Spain 2017)	Porcine RVH NGS-6 (LC348515.1 Japan 2014)	0.110165	0.0255751
Porcine RVH SP-VC18 (MT644985.1 Spain 2017)	Porcine RVH NGS-6 (LC348515.1 Japan 2014)	0.105263	0.0250566
Porcine RVH OK.5.68 (MH230126.1 USA 2008)	Porcine RVH NGS-6 (LC348515.1 Japan 2014)	0.121089	0.0275936
Porcine RVH MN.9.65 (KU254584.2 USA 2008)	Porcine RVH NGS-6 (LC348515.1 Japan 2014)	0.144962	0.0311144
Porcine RVH MRC-DPRU1575 (KT962037.1 South Africa 2007)	Porcine RVH NGS-6 (LC348515.1 Japan 2014)	0.120151	0.0273087
Porcine RVH NGS-5 (LC348514.1 Japan 2014)	Porcine RVH NGS-6 (LC348515.1 Japan 2014)	0.0292887	0.0109988
Porcine RVH NGS-3 (LC348513.1 Japan 2014)	Porcine RVH NGS-6 (LC348515.1 Japan 2014)	0.0121457	0.00708788
Porcine RVH SP-VC36 (MT644988.1 Spain 2017)	Porcine RVH NGS-7 (LC348516.1 Japan 2014)	0.0829493	0.021562
Porcine RVH SP-VC29 (MT644987.1 Spain 2017)	Porcine RVH NGS-7 (LC348516.1 Japan 2014)	0.0979128	0.0234807
Porcine RVH SP-VC19 (MT644986.1 Spain 2017)	Porcine RVH NGS-7 (LC348516.1 Japan 2014)	0.110165	0.0255751
Porcine RVH SP-VC18 (MT644985.1 Spain 2017)	Porcine RVH NGS-7 (LC348516.1 Japan 2014)	0.105263	0.0250566
Porcine RVH OK.5.68 (MH230126.1 USA 2008)	Porcine RVH NGS-7 (LC348516.1 Japan 2014)	0.121089	0.0275936
Porcine RVH MN.9.65 (KU254584.2 USA 2008)	Porcine RVH NGS-7 (LC348516.1 Japan 2014)	0.144962	0.0311144
Porcine RVH MRC-DPRU1575 (KT962037.1 South Africa 2007)	Porcine RVH NGS-7 (LC348516.1 Japan 2014)	0.120151	0.0273087
Porcine RVH NGS-5 (LC348514.1 Japan 2014)	Porcine RVH NGS-7 (LC348516.1 Japan 2014)	0.0292887	0.0109988
Porcine RVH NGS-3 (LC348513.1 Japan 2014)	Porcine RVH NGS-7 (LC348516.1 Japan 2014)	0.0121457	0.00708788
Porcine RVH NGS-6 (LC348515.1 Japan 2014)	Porcine RVH NGS-7 (LC348516.1 Japan 2014)	0	0
Porcine RVH SP-VC36 (MT644988.1 Spain 2017)	Porcine RvH NGS-10 (LC348517.1 Japan 2015)	0.13231	0.0285523
Porcine RVH SP-VC29 (MT644987.1 Spain 2017)	Porcine RvH NGS-10 (LC348517.1 Japan 2015)	0.149177	0.0322271
Porcine RVH SP-VC19 (MT644986.1 Spain 2017)	Porcine RvH NGS-10 (LC348517.1 Japan 2015)	0.137516	0.0295647
Porcine RVH SP-VC18 (MT644985.1 Spain 2017)	Porcine RvH NGS-10 (LC348517.1 Japan 2015)	0.144962	0.0314085
Porcine RVH OK.5.68 (MH230126.1 USA 2008)	Porcine RvH NGS-10 (LC348517.1 Japan 2015)	0.0931135	0.0231301
Porcine RVH MN.9.65 (KU254584.2 USA 2008)	Porcine RvH NGS-10 (LC348517.1 Japan 2015)	0.133369	0.0289896
Porcine RVH MRC-DPRU1575 (KT962037.1 South Africa 2007)	Porcine RvH NGS-10 (LC348517.1 Japan 2015)	0.0764143	0.0199232
Porcine RVH NGS-5 (LC348514.1 Japan 2014)	Porcine RvH NGS-10 (LC348517.1 Japan 2015)	0.138573	0.0302766
Porcine RVH NGS-3 (LC348513.1 Japan 2014)	Porcine RvH NGS-10 (LC348517.1 Japan 2015)	0.151481	0.0329148
Porcine RVH NGS-6 (LC348515.1 Japan 2014)	Porcine RvH NGS-10 (LC348517.1 Japan 2015)	0.144962	0.0316737
Porcine RVH NGS-7 (LC348516.1 Japan 2014)	Porcine RvH NGS-10 (LC348517.1 Japan 2015)	0.144962	0.0316737
Porcine RVH SP-VC36 (MT644988.1 Spain 2017)	Porcine RVH NGS-8 (LC348518.1 Japan 2015)	0.13231	0.0285523
Porcine RVH SP-VC29 (MT644987.1 Spain 2017)	Porcine RVH NGS-8 (LC348518.1 Japan 2015)	0.149177	0.0322271
Porcine RVH SP-VC19 (MT644986.1 Spain 2017)	Porcine RVH NGS-8 (LC348518.1 Japan 2015)	0.137516	0.0295647
Porcine RVH SP-VC18 (MT644985.1 Spain 2017)	Porcine RVH NGS-8 (LC348518.1 Japan 2015)	0.144962	0.0314085
Porcine RVH OK.5.68 (MH230126.1 USA 2008)	Porcine RVH NGS-8 (LC348518.1 Japan 2015)	0.0931135	0.0231301
Porcine RVH MN.9.65 (KU254584.2 USA 2008)	Porcine RVH NGS-8 (LC348518.1 Japan 2015)	0.133369	0.0289896
Porcine RVH MRC-DPRU1575 (KT962037.1 South Africa 2007)	Porcine RVH NGS-8 (LC348518.1 Japan 2015)	0.0764143	0.0199232
Porcine RVH NGS-5 (LC348514.1 Japan 2014)	Porcine RVH NGS-8 (LC348518.1 Japan 2015)	0.138573	0.0302766
Porcine RVH NGS-3 (LC348513.1 Japan 2014)	Porcine RVH NGS-8 (LC348518.1 Japan 2015)	0.151481	0.0329148
Porcine RVH NGS-6 (LC348515.1 Japan 2014)	Porcine RVH NGS-8 (LC348518.1 Japan 2015)	0.144962	0.0316737
Porcine RVH NGS-7 (LC348516.1 Japan 2014)	Porcine RVH NGS-8 (LC348518.1 Japan 2015)	0.144962	0.0316737
Porcine RvH NGS-10 (LC348517.1 Japan 2015)	Porcine RVH NGS-8 (LC348518.1 Japan 2015)	0	0
Porcine RVH SP-VC36 (MT644988.1 Spain 2017)	Porcine RVH NGS-14 (LC348519.1 Japan 2014)	0.0758927	0.0197352
Porcine RVH SP-VC29 (MT644987.1 Spain 2017)	Porcine RVH NGS-14 (LC348519.1 Japan 2014)	0.124366	0.028542
Porcine RVH SP-VC19 (MT644986.1 Spain 2017)	Porcine RVH NGS-14 (LC348519.1 Japan 2014)	0.125236	0.0289157
Porcine RVH SP-VC18 (MT644985.1 Spain 2017)	Porcine RVH NGS-14 (LC348519.1 Japan 2014)	0.120151	0.0276496
Porcine RVH OK.5.68 (MH230126.1 USA 2008)	Porcine RVH NGS-14 (LC348519.1 Japan 2014)	0.0568166	0.0163461
Porcine RVH MN.9.65 (KU254584.2 USA 2008)	Porcine RVH NGS-14 (LC348519.1 Japan 2014)	0.0764143	0.0197532
Porcine RVH MRC-DPRU1575 (KT962037.1 South Africa 2007)	Porcine RVH NGS-14 (LC348519.1 Japan 2014)	0.0429185	0.0137772
Porcine RVH NGS-5 (LC348514.1 Japan 2014)	Porcine RVH NGS-14 (LC348519.1 Japan 2014)	0.138573	0.0302992
Porcine RVH NGS-3 (LC348513.1 Japan 2014)	Porcine RVH NGS-14 (LC348519.1 Japan 2014)	0.126171	0.0282464
Porcine RVH NGS-6 (LC348515.1 Japan 2014)	Porcine RVH NGS-14 (LC348519.1 Japan 2014)	0.144962	0.0316489
Porcine RVH NGS-7 (LC348516.1 Japan 2014)	Porcine RVH NGS-14 (LC348519.1 Japan 2014)	0.144962	0.0316489
Porcine RvH NGS-10 (LC348517.1 Japan 2015)	Porcine RVH NGS-14 (LC348519.1 Japan 2014)	0.121089	0.0270508
Porcine RVH NGS-8 (LC348518.1 Japan 2015)	Porcine RVH NGS-14 (LC348519.1 Japan 2014)	0.121089	0.0270508
Porcine RVH SP-VC36 (MT644988.1 Spain 2017)	Porcine RVH NGS-9 (LC416248.1 Japan 2015)	0.107689	0.0245191
Porcine RVH SP-VC29 (MT644987.1 Spain 2017)	Porcine RVH NGS-9 (LC416248.1 Japan 2015)	0.123559	0.0271971
Porcine RVH SP-VC19 (MT644986.1 Spain 2017)	Porcine RVH NGS-9 (LC416248.1 Japan 2015)	0.112669	0.0257793
Porcine RVH SP-VC18 (MT644985.1 Spain 2017)	Porcine RVH NGS-9 (LC416248.1 Japan 2015)	0.143842	0.031137
Porcine RVH OK.5.68 (MH230126.1 USA 2008)	Porcine RVH NGS-9 (LC416248.1 Japan 2015)	0.0764143	0.0199026
Porcine RVH MN.9.65 (KU254584.2 USA 2008)	Porcine RVH NGS-9 (LC416248.1 Japan 2015)	0.091721	0.0222132
Porcine RVH MRC-DPRU1575 (KT962037.1 South Africa 2007)	Porcine RVH NGS-9 (LC416248.1 Japan 2015)	0.0758927	0.0194458
Porcine RVH NGS-5 (LC348514.1 Japan 2014)	Porcine RVH NGS-9 (LC416248.1 Japan 2015)	0.163604	0.0348188
Porcine RVH NGS-3 (LC348513.1 Japan 2014)	Porcine RVH NGS-9 (LC416248.1 Japan 2015)	0.163604	0.0343166
Porcine RVH NGS-6 (LC348515.1 Japan 2014)	Porcine RVH NGS-9 (LC416248.1 Japan 2015)	0.170467	0.0357302
Porcine RVH NGS-7 (LC348516.1 Japan 2014)	Porcine RVH NGS-9 (LC416248.1 Japan 2015)	0.170467	0.0357302
Porcine RvH NGS-10 (LC348517.1 Japan 2015)	Porcine RVH NGS-9 (LC416248.1 Japan 2015)	0.114246	0.0261523
Porcine RVH NGS-8 (LC348518.1 Japan 2015)	Porcine RVH NGS-9 (LC416248.1 Japan 2015)	0.114246	0.0261523
Porcine RVH NGS-14 (LC348519.1 Japan 2014)	Porcine RVH NGS-9 (LC416248.1 Japan 2015)	0.0971944	0.022476
Porcine RVH SP-VC36 (MT644988.1 Spain 2017)	Porcine RVH NGS-17 (LC416259.1 Japan 2013)	0.103542	0.0237914
Porcine RVH SP-VC29 (MT644987.1 Spain 2017)	Porcine RVH NGS-17 (LC416259.1 Japan 2013)	0.113426	0.0257773
Porcine RVH SP-VC19 (MT644986.1 Spain 2017)	Porcine RVH NGS-17 (LC416259.1 Japan 2013)	0.120151	0.0273796
Porcine RVH SP-VC18 (MT644985.1 Spain 2017)	Porcine RVH NGS-17 (LC416259.1 Japan 2013)	0.127169	0.0288002
Porcine RVH OK.5.68 (MH230126.1 USA 2008)	Porcine RVH NGS-17 (LC416259.1 Japan 2013)	0.0776256	0.0207078
Porcine RVH MN.9.65 (KU254584.2 USA 2008)	Porcine RVH NGS-17 (LC416259.1 Japan 2013)	0.110165	0.0254535
Porcine RVH MRC-DPRU1575 (KT962037.1 South Africa 2007)	Porcine RVH NGS-17 (LC416259.1 Japan 2013)	0.0617265	0.0177146
Porcine RVH NGS-5 (LC348514.1 Japan 2014)	Porcine RVH NGS-17 (LC416259.1 Japan 2013)	0.121089	0.026947
Porcine RVH NGS-3 (LC348513.1 Japan 2014)	Porcine RVH NGS-17 (LC416259.1 Japan 2013)	0.121089	0.0273965
Porcine RVH NGS-6 (LC348515.1 Japan 2014)	Porcine RVH NGS-17 (LC416259.1 Japan 2013)	0.115127	0.0262327
Porcine RVH NGS-7 (LC348516.1 Japan 2014)	Porcine RVH NGS-17 (LC416259.1 Japan 2013)	0.115127	0.0262327
Porcine RvH NGS-10 (LC348517.1 Japan 2015)	Porcine RVH NGS-17 (LC416259.1 Japan 2013)	0.0290754	0.0111557
Porcine RVH NGS-8 (LC348518.1 Japan 2015)	Porcine RVH NGS-17 (LC416259.1 Japan 2013)	0.0290754	0.0111557
Porcine RVH NGS-14 (LC348519.1 Japan 2014)	Porcine RVH NGS-17 (LC416259.1 Japan 2013)	0.0931135	0.0228212
Porcine RVH NGS-9 (LC416248.1 Japan 2015)	Porcine RVH NGS-17 (LC416259.1 Japan 2013)	0.0979128	0.0234701
Porcine RVH SP-VC36 (MT644988.1 Spain 2017)	Porcine RVH NGS-18 (LC416268.1 Japan 2013)	0.115127	0.0258256
Porcine RVH SP-VC29 (MT644987.1 Spain 2017)	Porcine RVH NGS-18 (LC416268.1 Japan 2013)	0.113426	0.0259261
Porcine RVH SP-VC19 (MT644986.1 Spain 2017)	Porcine RVH NGS-18 (LC416268.1 Japan 2013)	0.13231	0.0293518
Porcine RVH SP-VC18 (MT644985.1 Spain 2017)	Porcine RVH NGS-18 (LC416268.1 Japan 2013)	0.139694	0.0310068
Porcine RVH OK.5.68 (MH230126.1 USA 2008)	Porcine RVH NGS-18 (LC416268.1 Japan 2013)	0.0883721	0.0226501
Porcine RVH MN.9.65 (KU254584.2 USA 2008)	Porcine RVH NGS-18 (LC416268.1 Japan 2013)	0.12209	0.0277644
Porcine RVH MRC-DPRU1575 (KT962037.1 South Africa 2007)	Porcine RVH NGS-18 (LC416268.1 Japan 2013)	0.0718119	0.0196057
Porcine RVH NGS-5 (LC348514.1 Japan 2014)	Porcine RVH NGS-18 (LC416268.1 Japan 2013)	0.133369	0.0290925
Porcine RVH NGS-3 (LC348513.1 Japan 2014)	Porcine RVH NGS-18 (LC416268.1 Japan 2013)	0.133369	0.0296525
Porcine RVH NGS-6 (LC348515.1 Japan 2014)	Porcine RVH NGS-18 (LC416268.1 Japan 2013)	0.127169	0.0283507
Porcine RVH NGS-7 (LC348516.1 Japan 2014)	Porcine RVH NGS-18 (LC416268.1 Japan 2013)	0.127169	0.0283507
Porcine RvH NGS-10 (LC348517.1 Japan 2015)	Porcine RVH NGS-18 (LC416268.1 Japan 2013)	0.0290754	0.011354
Porcine RVH NGS-8 (LC348518.1 Japan 2015)	Porcine RVH NGS-18 (LC416268.1 Japan 2013)	0.0290754	0.011354
Porcine RVH NGS-14 (LC348519.1 Japan 2014)	Porcine RVH NGS-18 (LC416268.1 Japan 2013)	0.104373	0.0248762
Porcine RVH NGS-9 (LC416248.1 Japan 2015)	Porcine RVH NGS-18 (LC416268.1 Japan 2013)	0.0979128	0.0234565
Porcine RVH NGS-17 (LC416259.1 Japan 2013)	Porcine RVH NGS-18 (LC416268.1 Japan 2013)	0.00803213	0.00559718
Porcine RVH SP-VC36 (MT644988.1 Spain 2017)	Porcine rotavirus SKA-1 (AB576635.1 Japan 1999)	0.0959362	0.0230703
Porcine RVH SP-VC29 (MT644987.1 Spain 2017)	Porcine rotavirus SKA-1 (AB576635.1 Japan 1999)	0.122817	0.027049
Porcine RVH SP-VC19 (MT644986.1 Spain 2017)	Porcine rotavirus SKA-1 (AB576635.1 Japan 1999)	0.0848463	0.0212454
Porcine RVH SP-VC18 (MT644985.1 Spain 2017)	Porcine rotavirus SKA-1 (AB576635.1 Japan 1999)	0.130386	0.0287959
Porcine RVH OK.5.68 (MH230126.1 USA 2008)	Porcine rotavirus SKA-1 (AB576635.1 Japan 1999)	0.0758927	0.0197305
Porcine RVH MN.9.65 (KU254584.2 USA 2008)	Porcine rotavirus SKA-1 (AB576635.1 Japan 1999)	0.0857888	0.0203136
Porcine RVH MRC-DPRU1575 (KT962037.1 South Africa 2007)	Porcine rotavirus SKA-1 (AB576635.1 Japan 1999)	0.060565	0.0169359
Porcine RVH NGS-5 (LC348514.1 Japan 2014)	Porcine rotavirus SKA-1 (AB576635.1 Japan 1999)	0.142788	0.0310688
Porcine RVH NGS-3 (LC348513.1 Japan 2014)	Porcine rotavirus SKA-1 (AB576635.1 Japan 1999)	0.130386	0.0288075
Porcine RVH NGS-6 (LC348515.1 Japan 2014)	Porcine rotavirus SKA-1 (AB576635.1 Japan 1999)	0.149177	0.0315899
Porcine RVH NGS-7 (LC348516.1 Japan 2014)	Porcine rotavirus SKA-1 (AB576635.1 Japan 1999)	0.149177	0.0315899
Porcine RvH NGS-10 (LC348517.1 Japan 2015)	Porcine rotavirus SKA-1 (AB576635.1 Japan 1999)	0.119274	0.0275945
Porcine RVH NGS-8 (LC348518.1 Japan 2015)	Porcine rotavirus SKA-1 (AB576635.1 Japan 1999)	0.119274	0.0275945
Porcine RVH NGS-14 (LC348519.1 Japan 2014)	Porcine rotavirus SKA-1 (AB576635.1 Japan 1999)	0.0703855	0.0184068
Porcine RVH NGS-9 (LC416248.1 Japan 2015)	Porcine rotavirus SKA-1 (AB576635.1 Japan 1999)	0.0852881	0.0211029
Porcine RVH NGS-17 (LC416259.1 Japan 2013)	Porcine rotavirus SKA-1 (AB576635.1 Japan 1999)	0.091721	0.0234456
Porcine RVH NGS-18 (LC416268.1 Japan 2013)	Porcine rotavirus SKA-1 (AB576635.1 Japan 1999)	0.102771	0.0254807
Porcine RVH SP-VC36 (MT644988.1 Spain 2017)	Porcine RVH VNM/14254 (KX362568.1 Vietnam 2012)	0.076992	0.0197621
Porcine RVH SP-VC29 (MT644987.1 Spain 2017)	Porcine RVH VNM/14254 (KX362568.1 Vietnam 2012)	0.0810729	0.0205192
Porcine RVH SP-VC19 (MT644986.1 Spain 2017)	Porcine RVH VNM/14254 (KX362568.1 Vietnam 2012)	0.0816416	0.0207671
Porcine RVH SP-VC18 (MT644985.1 Spain 2017)	Porcine RVH VNM/14254 (KX362568.1 Vietnam 2012)	0.0876402	0.0223063
Porcine RVH OK.5.68 (MH230126.1 USA 2008)	Porcine RVH VNM/14254 (KX362568.1 Vietnam 2012)	0.102771	0.0236425
Porcine RVH MN.9.65 (KU254584.2 USA 2008)	Porcine RVH VNM/14254 (KX362568.1 Vietnam 2012)	0.137516	0.0281772
Porcine RVH MRC-DPRU1575 (KT962037.1 South Africa 2007)	Porcine RVH VNM/14254 (KX362568.1 Vietnam 2012)	0.10206	0.0234036
Porcine RVH NGS-5 (LC348514.1 Japan 2014)	Porcine RVH VNM/14254 (KX362568.1 Vietnam 2012)	0.051992	0.0154102
Porcine RVH NGS-3 (LC348513.1 Japan 2014)	Porcine RVH VNM/14254 (KX362568.1 Vietnam 2012)	0.051992	0.0149913
Porcine RVH NGS-6 (LC348515.1 Japan 2014)	Porcine RVH VNM/14254 (KX362568.1 Vietnam 2012)	0.0568166	0.0160623
Porcine RVH NGS-7 (LC348516.1 Japan 2014)	Porcine RVH VNM/14254 (KX362568.1 Vietnam 2012)	0.0568166	0.0160623
Porcine RvH NGS-10 (LC348517.1 Japan 2015)	Porcine RVH VNM/14254 (KX362568.1 Vietnam 2012)	0.163604	0.0337965
Porcine RVH NGS-8 (LC348518.1 Japan 2015)	Porcine RVH VNM/14254 (KX362568.1 Vietnam 2012)	0.163604	0.0337965
Porcine RVH NGS-14 (LC348519.1 Japan 2014)	Porcine RVH VNM/14254 (KX362568.1 Vietnam 2012)	0.125236	0.0267449
Porcine RVH NGS-9 (LC416248.1 Japan 2015)	Porcine RVH VNM/14254 (KX362568.1 Vietnam 2012)	0.124366	0.0265113
Porcine RVH NGS-17 (LC416259.1 Japan 2013)	Porcine RVH VNM/14254 (KX362568.1 Vietnam 2012)	0.13231	0.0280478
Porcine RVH NGS-18 (LC416268.1 Japan 2013)	Porcine RVH VNM/14254 (KX362568.1 Vietnam 2012)	0.144962	0.0302772
Porcine rotavirus SKA-1 (AB576635.1 Japan 1999)	Porcine RVH VNM/14254 (KX362568.1 Vietnam 2012)	0.123559	0.0268135
Porcine RVH SP-VC36 (MT644988.1 Spain 2017)	Porcine RVH VNM/12087 (KX362536.1 Vietnam 2012)	0.0617265	0.0170836
Porcine RVH SP-VC29 (MT644987.1 Spain 2017)	Porcine RVH VNM/12087 (KX362536.1 Vietnam 2012)	0.0560729	0.0165779
Porcine RVH SP-VC19 (MT644986.1 Spain 2017)	Porcine RVH VNM/12087 (KX362536.1 Vietnam 2012)	0.0869654	0.0219224
Porcine RVH SP-VC18 (MT644985.1 Spain 2017)	Porcine RVH VNM/12087 (KX362536.1 Vietnam 2012)	0.0718119	0.0192507
Porcine RVH OK.5.68 (MH230126.1 USA 2008)	Porcine RVH VNM/12087 (KX362536.1 Vietnam 2012)	0.0971944	0.0227053
Porcine RVH MN.9.65 (KU254584.2 USA 2008)	Porcine RVH VNM/12087 (KX362536.1 Vietnam 2012)	0.131316	0.0279876
Porcine RVH MRC-DPRU1575 (KT962037.1 South Africa 2007)	Porcine RVH VNM/12087 (KX362536.1 Vietnam 2012)	0.0965354	0.0232677
Porcine RVH NGS-5 (LC348514.1 Japan 2014)	Porcine RVH VNM/12087 (KX362536.1 Vietnam 2012)	0.0472507	0.0146484
Porcine RVH NGS-3 (LC348513.1 Japan 2014)	Porcine RVH VNM/12087 (KX362536.1 Vietnam 2012)	0.0472507	0.0143934
Porcine RVH NGS-6 (LC348515.1 Japan 2014)	Porcine RVH VNM/12087 (KX362536.1 Vietnam 2012)	0.051992	0.015051
Porcine RVH NGS-7 (LC348516.1 Japan 2014)	Porcine RVH VNM/12087 (KX362536.1 Vietnam 2012)	0.051992	0.015051
Porcine RvH NGS-10 (LC348517.1 Japan 2015)	Porcine RVH VNM/12087 (KX362536.1 Vietnam 2012)	0.143842	0.0307097
Porcine RVH NGS-8 (LC348518.1 Japan 2015)	Porcine RVH VNM/12087 (KX362536.1 Vietnam 2012)	0.143842	0.0307097
Porcine RVH NGS-14 (LC348519.1 Japan 2014)	Porcine RVH VNM/12087 (KX362536.1 Vietnam 2012)	0.119274	0.0264706
Porcine RVH NGS-9 (LC416248.1 Japan 2015)	Porcine RVH VNM/12087 (KX362536.1 Vietnam 2012)	0.118461	0.0260592
Porcine RVH NGS-17 (LC416259.1 Japan 2013)	Porcine RVH VNM/12087 (KX362536.1 Vietnam 2012)	0.114246	0.0250896
Porcine RVH NGS-18 (LC416268.1 Japan 2013)	Porcine RVH VNM/12087 (KX362536.1 Vietnam 2012)	0.126171	0.0274509
Porcine rotavirus SKA-1 (AB576635.1 Japan 1999)	Porcine RVH VNM/12087 (KX362536.1 Vietnam 2012)	0.117711	0.0264473
Porcine RVH VNM/14254 (KX362568.1 Vietnam 2012)	Porcine RVH VNM/12087 (KX362536.1 Vietnam 2012)	0.0292887	0.0113283
Porcine RVH SP-VC36 (MT644988.1 Spain 2017)	Porcine RVH VNM/12089 (KX362523.1 Vietnam 2012)	0.123559	0.0265136
Porcine RVH SP-VC29 (MT644987.1 Spain 2017)	Porcine RVH VNM/12089 (KX362523.1 Vietnam 2012)	0.146231	0.0304623
Porcine RVH SP-VC19 (MT644986.1 Spain 2017)	Porcine RVH VNM/12089 (KX362523.1 Vietnam 2012)	0.160053	0.0328235
Porcine RVH SP-VC18 (MT644985.1 Spain 2017)	Porcine RVH VNM/12089 (KX362523.1 Vietnam 2012)	0.161166	0.0329438
Porcine RVH OK.5.68 (MH230126.1 USA 2008)	Porcine RVH VNM/12089 (KX362523.1 Vietnam 2012)	0.0965354	0.0230309
Porcine RVH MN.9.65 (KU254584.2 USA 2008)	Porcine RVH VNM/12089 (KX362523.1 Vietnam 2012)	0.142788	0.0294819
Porcine RVH MRC-DPRU1575 (KT962037.1 South Africa 2007)	Porcine RVH VNM/12089 (KX362523.1 Vietnam 2012)	0.10141	0.0237974
Porcine RVH NGS-5 (LC348514.1 Japan 2014)	Porcine RVH VNM/12089 (KX362523.1 Vietnam 2012)	0.161166	0.0332784
Porcine RVH NGS-3 (LC348513.1 Japan 2014)	Porcine RVH VNM/12089 (KX362523.1 Vietnam 2012)	0.161166	0.0330956
Porcine RVH NGS-6 (LC348515.1 Japan 2014)	Porcine RVH VNM/12089 (KX362523.1 Vietnam 2012)	0.15458	0.0321914
Porcine RVH NGS-7 (LC348516.1 Japan 2014)	Porcine RVH VNM/12089 (KX362523.1 Vietnam 2012)	0.15458	0.0321914
Porcine RvH NGS-10 (LC348517.1 Japan 2015)	Porcine RVH VNM/12089 (KX362523.1 Vietnam 2012)	0.144962	0.0314093
Porcine RVH NGS-8 (LC348518.1 Japan 2015)	Porcine RVH VNM/12089 (KX362523.1 Vietnam 2012)	0.144962	0.0314093
Porcine RVH NGS-14 (LC348519.1 Japan 2014)	Porcine RVH VNM/12089 (KX362523.1 Vietnam 2012)	0.118461	0.0265921
Porcine RVH NGS-9 (LC416248.1 Japan 2015)	Porcine RVH VNM/12089 (KX362523.1 Vietnam 2012)	0.135601	0.0287777
Porcine RVH NGS-17 (LC416259.1 Japan 2013)	Porcine RVH VNM/12089 (KX362523.1 Vietnam 2012)	0.125236	0.0273628
Porcine RVH NGS-18 (LC416268.1 Japan 2013)	Porcine RVH VNM/12089 (KX362523.1 Vietnam 2012)	0.137516	0.02928
Porcine rotavirus SKA-1 (AB576635.1 Japan 1999)	Porcine RVH VNM/12089 (KX362523.1 Vietnam 2012)	0.124366	0.0270022
Porcine RVH VNM/14254 (KX362568.1 Vietnam 2012)	Porcine RVH VNM/12089 (KX362523.1 Vietnam 2012)	0.140882	0.0292944
Porcine RVH VNM/12087 (KX362536.1 Vietnam 2012)	Porcine RVH VNM/12089 (KX362523.1 Vietnam 2012)	0.134742	0.0284142
Porcine RVH SP-VC36 (MT644988.1 Spain 2017)	Porcine RVH VNM/14176 (KX362557.1 Vietnam 2012)	0.0776256	0.0204081
Porcine RVH SP-VC29 (MT644987.1 Spain 2017)	Porcine RVH VNM/14176 (KX362557.1 Vietnam 2012)	0.109279	0.0257153
Porcine RVH SP-VC19 (MT644986.1 Spain 2017)	Porcine RVH VNM/14176 (KX362557.1 Vietnam 2012)	0.0822673	0.0212495
Porcine RVH SP-VC18 (MT644985.1 Spain 2017)	Porcine RVH VNM/14176 (KX362557.1 Vietnam 2012)	0.0995261	0.0245277
Porcine RVH OK.5.68 (MH230126.1 USA 2008)	Porcine RVH VNM/14176 (KX362557.1 Vietnam 2012)	0.139694	0.0301277
Porcine RVH MN.9.65 (KU254584.2 USA 2008)	Porcine RVH VNM/14176 (KX362557.1 Vietnam 2012)	0.164927	0.0345057
Porcine RVH MRC-DPRU1575 (KT962037.1 South Africa 2007)	Porcine RVH VNM/14176 (KX362557.1 Vietnam 2012)	0.126171	0.0279552
Porcine RVH NGS-5 (LC348514.1 Japan 2014)	Porcine RVH VNM/14176 (KX362557.1 Vietnam 2012)	0.0723982	0.0193775
Porcine RVH NGS-3 (LC348513.1 Japan 2014)	Porcine RVH VNM/14176 (KX362557.1 Vietnam 2012)	0.0723982	0.0193505
Porcine RVH NGS-6 (LC348515.1 Japan 2014)	Porcine RVH VNM/14176 (KX362557.1 Vietnam 2012)	0.0776256	0.0202079
Porcine RVH NGS-7 (LC348516.1 Japan 2014)	Porcine RVH VNM/14176 (KX362557.1 Vietnam 2012)	0.0776256	0.0202079
Porcine RvH NGS-10 (LC348517.1 Japan 2015)	Porcine RVH VNM/14176 (KX362557.1 Vietnam 2012)	0.178945	0.0363106
Porcine RVH NGS-8 (LC348518.1 Japan 2015)	Porcine RVH VNM/14176 (KX362557.1 Vietnam 2012)	0.178945	0.0363106
Porcine RVH NGS-14 (LC348519.1 Japan 2014)	Porcine RVH VNM/14176 (KX362557.1 Vietnam 2012)	0.151481	0.0327405
Porcine RVH NGS-9 (LC416248.1 Japan 2015)	Porcine RVH VNM/14176 (KX362557.1 Vietnam 2012)	0.150295	0.0315779
Porcine RVH NGS-17 (LC416259.1 Japan 2013)	Porcine RVH VNM/14176 (KX362557.1 Vietnam 2012)	0.133369	0.0291119
Porcine RVH NGS-18 (LC416268.1 Japan 2013)	Porcine RVH VNM/14176 (KX362557.1 Vietnam 2012)	0.146148	0.0312279
Porcine rotavirus SKA-1 (AB576635.1 Japan 1999)	Porcine RVH VNM/14176 (KX362557.1 Vietnam 2012)	0.136526	0.0301688
Porcine RVH VNM/14254 (KX362568.1 Vietnam 2012)	Porcine RVH VNM/14176 (KX362557.1 Vietnam 2012)	0.0335046	0.0121147
Porcine RVH VNM/12087 (KX362536.1 Vietnam 2012)	Porcine RVH VNM/14176 (KX362557.1 Vietnam 2012)	0.0568166	0.0165267
Porcine RVH VNM/12089 (KX362523.1 Vietnam 2012)	Porcine RVH VNM/14176 (KX362557.1 Vietnam 2012)	0.18176	0.0365325
Porcine RVH SP-VC36 (MT644988 Spain 2017)	Porcine RVH KLM-22 (OR589278 Russia 2022)	0.070805	0.0190963
Porcine RVH SP-VC19 (MT644986 Spain 2017)	Porcine RVH KLM-22 (OR589278 Russia 2022)	0.0805615	0.0208103
Porcine RVH SP-VC29 (MT644987 Spain 2017)	Porcine RVH KLM-22 (OR589278 Russia 2022)	0.0852881	0.0215992
Porcine RVH VNM/12087 (KX362536 Vietnam 2012)	Porcine RVH KLM-22 (OR589278 Russia 2022)	0.0911126	0.0229217
Porcine RVH SP-VC18 (MT644985 Spain 2017)	Porcine RVH KLM-22 (OR589278 Russia 2022)	0.091721	0.0231331
Porcine RVH MRC-DPRU1575 (KT962037 South Africa 2007)	Porcine RVH KLM-22 (OR589278 Russia 2022)	0.10082	0.0236496
Porcine RVH VNM/14254 (KX362568 Vietnam 2012)	Porcine RVH KLM-22 (OR589278 Russia 2022)	0.10206	0.0248528
Porcine RVH OK.5.68 (MH230126 USA 2008)	Porcine RVH KLM-22 (OR589278 Russia 2022)	0.106986	0.0253434
Porcine RVH VNM/14176 (KX362557 Vietnam 2012)	Porcine RVH KLM-22 (OR589278 Russia 2022)	0.114246	0.0275803
Porcine RVH NGS-9 (LC416248 Japan 2015)	Porcine RVH KLM-22 (OR589278 Russia 2022)	0.118461	0.0267979
Porcine RVH NGS-5 (LC348514 Japan 2014)	Porcine RVH KLM-22 (OR589278 Russia 2022)	0.120151	0.0281958
Porcine rotavirus SKA-1 (AB576635 Japan 1999)	Porcine RVH KLM-22 (OR589278 Russia 2022)	0.133951	0.0284834
Porcine RVH NGS-3 (LC348513 Japan 2014)	Porcine RVH KLM-22 (OR589278 Russia 2022)	0.144962	0.0321399
Porcine RVH NGS-14 (LC348519 Japan 2014)	Porcine RVH KLM-22 (OR589278 Russia 2022)	0.148127	0.031042
Porcine RVH NGS-6 (LC348515 Japan 2014)	Porcine RVH KLM-22 (OR589278 Russia 2022)	0.151481	0.0329545
Porcine RVH NGS-7 (LC348516 Japan 2014)	Porcine RVH KLM-22 (OR589278 Russia 2022)	0.151481	0.0329545
Porcine RVH MN.9.65 (KU254584 USA 2008)	Porcine RVH KLM-22 (OR589278 Russia 2022)	0.15458	0.0314463
Porcine RVH NGS-17 (LC416259 Japan 2013)	Porcine RVH KLM-22 (OR589278 Russia 2022)	0.155696	0.0332396
Porcine RvH NGS-10 (LC348517 Japan 2015)	Porcine RVH KLM-22 (OR589278 Russia 2022)	0.161166	0.0339316
Porcine RVH NGS-8 (LC348518 Japan 2015)	Porcine RVH KLM-22 (OR589278 Russia 2022)	0.161166	0.0339316
Porcine RVH VNM/12089 (KX362523 Vietnam 2012)	Porcine RVH KLM-22 (OR589278 Russia 2022)	0.164557	0.0330768
Porcine RVH NGS-18 (LC416268 Japan 2013)	Porcine RVH KLM-22 (OR589278 Russia 2022)	0.169142	0.0356546

[truncated: 1 more sheets: Caption]
